# Supplementary material for: Mapping Gene Expression in Excitatory Neurons during Hippocampal Late-Phase Long-Term Potentiation
Source: Front Mol Neurosci. 2017 Feb 22;10:39. doi: 10.3389/fnmol.2017.00039 (PMC5319997; doi:10.3389/fnmol.2017.00039)
Supplement: Supplementary file 1 [file DataSheet1.XLSX]

## Sheet: Table S1
Table S1: TRAP-seq significant DE transcripts at each time point
Normalized read counts are averaged from three biological replicates
	description	refSeq	entrez	log2FC	FDR	basal average normalized counts	LTP average normalized counts	Time point
Npas4	neuronal PAS domain protein 4	NM_153553	225872	1.30943	3.36698e-56	2415.8	5983.91	30'
Btg2	B-cell translocation gene 2, anti-proliferative	NM_007570	12227	2.05181	9.59799e-52	1645	6818.48	30'
Gadd45g	growth arrest and DNA-damage-inducible 45 gamma	NM_011817	23882	1.63743	4.72794e-41	1293.94	4021.36	30'
Fos	FBJ osteosarcoma oncogene	NM_010234	14281	1.37962	5.13578e-33	5888.86	15323.2	30'
Arc	activity regulated cytoskeletal-associated protein	NM_018790	11838	1.02253	2.86723e-19	8389.89	17044.9	30'
Arl4d	ADP-ribosylation factor-like 4D	NM_025404	80981	1.36562	3.3264e-18	502.626	1292.37	30'
Pcdh8	protocadherin 8	NM_021543	18530	0.549578	1.22153e-13	3682.21	5386.21	30'
Ppp1r15a	protein phosphatase 1, regulatory (inhibitor) subunit 15A	NM_008654	17872	0.768001	1.88423e-12	1876.97	3194.42	30'
Junb	Jun-B oncogene	NM_008416	16477	0.807963	8.8777e-12	9997.4	17502.8	30'
Sptb	NA	NA	NA	0.574959	5.58115e-08	7172.49	10687	30'
Tpr	translocated promoter region	NM_133780	108989	0.453664	6.75283e-08	2308.63	3162.12	30'
Dbn1	drebrin 1	NM_019813	56320	0.457386	1.86644e-07	5661.5	7773.67	30'
Ubc	ubiquitin C	NM_019639	22190	0.403048	2.31569e-07	4020.71	5312.85	30'
Gm13889	predicted gene 13889	NM_001145034	620695	0.68243	8.19828e-07	3793.05	6087.25	30'
Tnks1bp1	tankyrase 1 binding protein 1	NM_001081260	228140	0.447229	9.93485e-07	3967.03	5414.25	30'
Kcnj2	potassium inwardly-rectifying channel, subfamily J, member 2	NM_008425	16518	0.588742	1.52016e-06	982.589	1476.93	30'
Adrbk2	adrenergic receptor kinase, beta 2	NM_177078	320129	-0.416613	4.00808e-06	3256.8	2440.09	30'
Zic2	zinc finger protein of the cerebellum 2	NM_009574	22772	1.60529	4.44726e-06	16.1693	49.4312	30'
Ier2	immediate early response 2	NM_010499	15936	0.929525	7.83159e-06	210.282	399.485	30'
Numa1	nuclear mitotic apparatus protein 1	NM_133947	101706	0.489917	2.59999e-05	1614.39	2266.38	30'
Gpr137	G protein-coupled receptor 137	NM_207220	107173	0.450726	3.32654e-05	2412.07	3297.84	30'
Dusp1	dual specificity phosphatase 1	NM_013642	19252	0.528888	7.36035e-05	1076.5	1552.1	30'
Col6a3	NA	NA	NA	2.05177	0.000133328	8.09837	34.6889	30'
Bod1l	biorientation of chromosomes in cell division 1-like	NM_001081422	665775	0.40185	0.000157473	2345.1	3096.59	30'
Egr4	early growth response 4	NM_020596	13656	0.600741	0.000174162	4342.21	6588.94	30'
Adamts1	a disintegrin-like and metallopeptidase (reprolysin type) with thrombospondin type 1 motif, 1	NM_009621	11504	0.590409	0.000217742	1163.26	1754.97	30'
C2cd4b	C2 calcium-dependent domain containing 4B	NM_001081314	75697	0.447103	0.00025732	1241.9	1693.08	30'
Egr2	early growth response 2	NM_010118	13654	0.588772	0.00025732	505.736	761.743	30'
Rnf11	ring finger protein 11	NM_013876	29864	0.402491	0.000322	8138.56	10756.3	30'
Prdm8	PR domain containing 8	NM_029947	77630	0.414963	0.000382383	1934.03	2575.66	30'
Zic1	zinc finger protein of the cerebellum 1	NM_009573	22771	2.05186	0.0006781	19.183	80.2643	30'
Trib1	tribbles homolog 1 (Drosophila)	NM_144549	211770	0.475391	0.000979667	766.007	1065.82	30'
Col4a2	collagen, type IV, alpha 2	NM_009932	12827	0.540343	0.000979667	507.784	740.204	30'
A230065H16Rik	RIKEN cDNA A230065H16 gene	NM_001101503	380787	1.91198	0.000988758	5.36091	20.6145	30'
Dsp	desmoplakin	NM_023842	109620	0.542937	0.00250639	1471.01	2141.79	30'
Clk1	CDC-like kinase 1	NR_027854	12747	0.431713	0.00325098	861.4	1161.03	30'
Ptgs2	prostaglandin-endoperoxide synthase 2	NM_011198	19225	0.460574	0.0042865	3370.74	4635.24	30'
Klf2	Kruppel-like factor 2 (lung)	NM_008452	16598	0.568133	0.00534287	591.603	877.027	30'
Cpne2	copine II	NM_153507	234577	-0.590842	0.00826595	545.933	361.336	30'
Col4a1	collagen, type IV, alpha 1	NM_009931	12826	0.657542	0.00826595	248.36	393.34	30'
Rasgef1b	RasGEF domain family, member 1B	NM_181318	320292	-0.472445	0.00959802	544.672	392.553	30'
Kremen2	kringle containing transmembrane protein 2	NM_028416	73016	1.18289	0.0112496	16.7862	37.9014	30'
Timp2	tissue inhibitor of metalloproteinase 2	NM_011594	21858	-0.406966	0.0116294	7610.49	5739.29	30'
Nr2f2	nuclear receptor subfamily 2, group F, member 2	NM_183261	11819	-0.585265	0.0137583	452.43	300.476	30'
Afap1l2	actin filament associated protein 1-like 2	NM_146102	226250	0.879639	0.0137613	103.302	188.778	30'
Cog7	component of oligomeric golgi complex 7	NM_001033318	233824	-0.404001	0.0150107	1542.15	1165.95	30'
Acan	aggrecan	NM_007424	11595	0.86728	0.0176185	55.0225	100.017	30'
Fam163b	family with sequence similarity 163, member B	NM_175427	109349	0.418695	0.0178774	1541.66	2064.04	30'
Col11a1	collagen, type XI, alpha 1	NM_007729	12814	0.790341	0.0227609	53.6422	94.2326	30'
Dock10	dedicator of cytokinesis 10	NM_175291	210293	0.421354	0.0230695	1309.78	1752.13	30'
Klf4	Kruppel-like factor 4 (gut)	NM_010637	16600	0.491011	0.0230695	477.781	672.153	30'
1700007K09Rik	RIKEN cDNA 1700007K09 gene	NM_027037	69318	-5.12106	0.0238068	3.92171	1.38778e-17	30'
Sp8	trans-acting transcription factor 8	NM_177082	320145	1.68334	0.024103	4.42584	14.4518	30'
Sptbn1	NA	NA	NA	0.438581	0.0308504	16806	22778.4	30'
Zfyve16	zinc finger, FYVE domain containing 16	NM_173392	218441	0.484394	0.031332	323.661	454.958	30'
Plch1	phospholipase C, eta 1	NM_183191	269437	-0.428167	0.0319	476.533	352.785	30'
Pdzd2	PDZ domain containing 2	NM_001081064	68070	0.407259	0.0321611	1384.23	1830.97	30'
Tspan9	tetraspanin 9	NM_175414	109246	-0.506307	0.0374502	1100.64	773.977	30'
Itga7	integrin alpha 7	NM_008398	16404	0.511755	0.0378462	379.744	539.877	30'
Olfml2a	olfactomedin-like 2A	NM_172854	241327	4.71543	0.0386139	1.38778e-17	3.05186	30'
Hes1	hairy and enhancer of split 1 (Drosophila)	NM_008235	15205	-0.509586	0.0430884	542.265	379.076	30'
Nptxr	neuronal pentraxin receptor	NM_030689	73340	0.463542	0.0430884	2056.8	2838.19	30'
Slc32a1	solute carrier family 32 (GABA vesicular transporter), member 1	NM_009508	22348	0.790285	0.0450248	60.2231	105.158	30'
Gdf7	growth differentiation factor 7	NM_013527	238057	1.75842	0.0477174	3.59343	12.0403	30'
Cd109	CD109 antigen	NM_153098	235505	0.53443	0.0501881	302.753	438.862	30'
Tln1	talin 1	NM_011602	21894	0.504932	0.056321	202.081	288.087	30'
Sox1	SRY-box containing gene 1	NM_009233	20664	0.855117	0.0599151	26.7512	48.728	30'
Ptgfr	prostaglandin F receptor	NM_008966	19220	-3.24711	0.0604652	5.06203	0.353568	30'
Atf3	activating transcription factor 3	NM_007498	11910	0.557802	0.0612953	1136.26	1670.56	30'
4930413G21Rik	NA	NA	NA	0.451964	0.0623645	506.33	692.468	30'
Garnl3	GTPase activating RANGAP domain-like 3	NM_178888	99326	-0.467655	0.0631197	946.22	685.717	30'
Prr5	proline rich 5 (renal)	NM_146061	109270	-0.986494	0.066753	31.5459	15.6845	30'
Ahnak	AHNAK nucleoprotein (desmoyokin)	NM_009643	66395	0.414513	0.066753	417.266	558.059	30'
Map2	NA	NA	NA	0.429346	0.0682211	20909.1	28158	30'
Sptbn2	NA	NA	NA	0.549944	0.0741936	36872.3	53982.8	30'
Ptchd4	NA	NA	NA	0.448822	0.0753891	229.608	312.671	30'
Six3	sine oculis-related homeobox 3 homolog (Drosophila)	NM_011381	20473	4.8052	0.0789712	1.38778e-17	3.33773	30'
Acot12	acyl-CoA thioesterase 12	NM_028790	74156	1.24063	0.0799125	7.19941	17.1269	30'
Amdhd1	amidohydrolase domain containing 1	NM_027908	71761	-3.09516	0.0804868	4.55547	0.353568	30'
Nnmt	nicotinamide N-methyltransferase	NM_010924	18113	-1.24004	0.0809656	33.3337	13.6089	30'
Mir132	microRNA 132	NR_029546	387150	0.689844	0.0809656	51.9148	83.1734	30'
Dcn	decorin	NM_007833	13179	-0.520214	0.084767	1021.97	712	30'
Shisa3	shisa homolog 3 (Xenopus laevis)	NM_001033415	330096	-4.60422	0.089072	2.7068	1.38778e-17	30'
C130074G19Rik	RIKEN cDNA C130074G19 gene	NM_178692	226777	0.821125	0.0931426	40.5486	70.8902	30'
Ppl	periplakin	NM_008909	19041	0.84276	0.0936726	30.6032	53.7551	30'
Sptan1	NA	NA	NA	0.405106	0.094241	20880.7	27651.2	30'
Sema4g	sema domain, immunoglobulin domain (Ig), transmembrane domain (TM) and short cytoplasmic domain, (semaphorin) 4G	NM_011976	26456	-0.719272	0.0944184	131.08	78.8815	30'
Igfbpl1	insulin-like growth factor binding protein-like 1	NM_018741	75426	1.20131	0.0944184	10.1914	24.1277	30'
Pcdhb4	protocadherin beta 4	NM_053129	93875	0.625469	0.0944968	139.455	217.255	30'
Npb	neuropeptide B	NM_153288	208990	0.829096	0.0955406	22.7584	40.1985	30'
Junb	Jun-B oncogene	NM_008416	16477	1.38883	0	11864	31087.2	60'
Arc	activity regulated cytoskeletal-associated protein	NM_018790	11838	1.45646	0	11831.3	32456.1	60'
Npas4	neuronal PAS domain protein 4	NM_153553	225872	1.67329	0	2924	9343.91	60'
Fos	FBJ osteosarcoma oncogene	NM_010234	14281	1.95841	0	7357.18	28588.6	60'
Gadd45g	growth arrest and DNA-damage-inducible 45 gamma	NM_011817	23882	2.00545	0	1352.79	5433.35	60'
Btg2	B-cell translocation gene 2, anti-proliferative	NM_007570	12227	3.01254	0	1837.61	14865.5	60'
Egr4	early growth response 4	NM_020596	13656	1.22994	2.50666e-298	6513.87	15303.8	60'
Atf3	activating transcription factor 3	NM_007498	11910	1.66226	2.63772e-289	1141.6	3619.77	60'
Egr2	early growth response 2	NM_010118	13654	1.67702	5.66706e-273	664.542	2127.58	60'
Gm13889	predicted gene 13889	NM_001145034	620695	1.30088	1.8083e-268	4214.21	10401	60'
Dusp1	dual specificity phosphatase 1	NM_013642	19252	1.3915	2.37937e-254	1139.59	2989.91	60'
Nr4a1	nuclear receptor subfamily 4, group A, member 1	NM_010444	15370	1.10692	1.89222e-196	4694.23	10120.6	60'
Egr1	early growth response 1	NM_007913	13653	0.955741	1.27445e-187	4800.57	9321.63	60'
Ppp1r15a	protein phosphatase 1, regulatory (inhibitor) subunit 15A	NM_008654	17872	1.03309	2.09589e-173	2354.31	4825.1	60'
Trib1	tribbles homolog 1 (Drosophila)	NM_144549	211770	1.3385	2.72244e-171	979.831	2479.15	60'
Klf2	Kruppel-like factor 2 (lung)	NM_008452	16598	1.19695	4.37096e-147	793.087	1817.55	60'
Fosb	FBJ osteosarcoma oncogene B	NM_008036	14282	0.834059	2.18105e-135	7679.81	13708	60'
Arl4d	ADP-ribosylation factor-like 4D	NM_025404	80981	1.188	6.93254e-110	618.263	1408.94	60'
Klf4	Kruppel-like factor 4 (gut)	NM_010637	16600	1.34248	9.10907e-110	662.89	1686.18	60'
Ier2	immediate early response 2	NM_010499	15936	1.55869	6.30078e-109	326.969	967.182	60'
Tiparp	TCDD-inducible poly(ADP-ribose) polymerase	NM_178892	99929	0.796414	5.27145e-103	1786.29	3105.98	60'
Jun	Jun oncogene	NM_010591	16476	0.709736	2.19899e-89	6598.82	10796.7	60'
Errfi1	ERBB receptor feedback inhibitor 1	NM_133753	74155	0.608849	2.23202e-83	6994.21	10667.7	60'
Smarca4	SWI/SNF related, matrix associated, actin dependent regulator of chromatin, subfamily a, member 4	NM_011417	20586	-0.685196	4.36877e-69	27628.2	17137.8	60'
Ptgs2	prostaglandin-endoperoxide synthase 2	NM_011198	19225	0.788707	1.59695e-68	3495.91	6025.68	60'
Map2	NA	NA	NA	0.484383	7.87686e-60	24382.7	34128.2	60'
Rgs4	regulator of G-protein signaling 4	NM_009062	19736	0.468799	3.1613e-58	20699.6	28699.7	60'
Dusp6	dual specificity phosphatase 6	NM_026268	67603	0.47411	1.73225e-57	10540.4	14639.8	60'
Nfil3	nuclear factor, interleukin 3, regulated	NM_017373	18030	0.587898	8.79246e-54	2195.83	3298.74	60'
Dnajb1	DnaJ (Hsp40) homolog, subfamily B, member 1	NM_018808	81489	0.481738	1.92244e-53	4731.82	6607.98	60'
Kcnj2	potassium inwardly-rectifying channel, subfamily J, member 2	NM_008425	16518	0.727951	2.27054e-53	1072.4	1775.19	60'
Gadd45b	growth arrest and DNA-damage-inducible 45 beta	NM_008655	17873	0.540603	2.67244e-47	1780.32	2590.25	60'
Xist	inactive X specific transcripts	NR_001570	213742	-1.50062	1.08526e-40	829.968	302.499	60'
Adamts1	a disintegrin-like and metallopeptidase (reprolysin type) with thrombospondin type 1 motif, 1	NM_009621	11504	0.606012	2.48316e-39	1074.2	1634.51	60'
Smad7	MAD homolog 7 (Drosophila)	NM_001042660	17131	0.464662	6.04443e-36	2220.88	3065.82	60'
Sowahc	NA	NA	NA	0.711739	1.29675e-35	583.231	955.536	60'
Gcc2	GRIP and coiled-coil domain containing 2	NM_027375	70297	0.43687	1.21627e-33	2292.97	3103.76	60'
Mt1	metallothionein 1	NM_013602	17748	0.425583	4.80891e-32	2287.2	3072.19	60'
Rgs2	regulator of G-protein signaling 2	NM_009061	19735	0.412456	3.23697e-31	5356.24	7115.25	60'
C2cd4b	C2 calcium-dependent domain containing 4B	NM_001081314	75697	0.431473	2.24151e-30	2008.31	2708.37	60'
Dusp5	dual specificity phosphatase 5	NM_001085390	240672	0.645908	5.59416e-29	742.16	1161.37	60'
Tpr	translocated promoter region	NM_133780	108989	0.402053	3.51294e-28	3073.24	4060.98	60'
Rasl11a	RAS-like, family 11, member A	NM_026864	68895	0.588141	1.32331e-26	785.243	1181.07	60'
Irs2	insulin receptor substrate 2	NM_001081212	384783	0.402378	7.56233e-26	5014.79	6609.93	60'
Btg1	B-cell translocation gene 1, anti-proliferative	NM_007569	12226	0.407755	2.26805e-24	1610.07	2136.02	60'
Klf6	Kruppel-like factor 6	NM_011803	23849	0.445867	1.0792e-23	3511.43	4794.56	60'
Sik1	salt inducible kinase 1	NM_010831	17691	0.552986	2.05203e-22	766.787	1124.16	60'
Sox9	SRY-box containing gene 9	NM_011448	20682	1.0541	2.94086e-21	144.974	300.832	60'
Ubc	ubiquitin C	NM_019639	22190	0.404433	2.45427e-19	2356.86	3121.07	60'
Mir212	microRNA 212	NR_029794	387208	0.809535	1.22605e-17	184.565	323.543	60'
Nfkbiz	nuclear factor of kappa light polypeptide gene enhancer in B-cells inhibitor, zeta	NM_030612	80859	0.460165	1.23478e-17	891.958	1226.81	60'
Lct	lactase	NM_001081078	226413	-0.511955	2.4084e-17	2110.34	1488.07	60'
Mir6236	NA	NA	NA	0.973473	6.27082e-17	745.363	1460.11	60'
Rpph1	ribonuclease P RNA component H1	NR_002142	85029	-0.533473	6.51453e-17	2809.82	1910.61	60'
Pim1	proviral integration site 1	NM_008842	18712	0.502777	7.55813e-17	551.29	781.068	60'
Neat1	nuclear paraspeckle assembly transcript 1 (non-protein coding)	NR_003513	66961	0.747798	3.19915e-16	514.547	865.018	60'
Mt2	metallothionein 2	NM_008630	17750	0.400848	1.18204e-14	935.276	1234.76	60'
Strip2	NA	NA	NA	-0.421136	1.22249e-14	1385.45	1040.25	60'
Zfp874b	NA	NA	NA	-0.528055	2.44046e-14	1812.49	1255.83	60'
Zfp36	zinc finger protein 36	NM_011756	22695	0.803896	9.61123e-14	239.735	417.47	60'
Myc	myelocytomatosis oncogene	NM_010849	17869	0.452551	4.43367e-13	549.114	751.453	60'
Cobl	cordon-bleu	NM_172496	12808	0.621958	1.8019e-10	288.783	442.821	60'
Dram2	VDNA-damage regulated autophagy modulator 2	NM_026013	67171	-0.425413	2.36488e-10	1071.25	794.994	60'
Cyr61	cysteine rich protein 61	NM_010516	16007	0.934105	7.06303e-10	124.566	237.61	60'
Mir132	microRNA 132	NR_029546	387150	0.671256	1.00035e-09	161.24	256.467	60'
Cited2	Cbp/p300-interacting transactivator, with Glu/Asp-rich carboxy-terminal domain, 2	NM_010828	17684	0.423665	9.82117e-09	537.154	720.583	60'
Spry1	sprouty homolog 1 (Drosophila)	NM_011896	24063	0.403973	4.13261e-08	645.252	855.455	60'
Rfx2	regulatory factor X, 2 (influences HLA class II expression)	NM_027787	19725	-0.547459	1.07368e-07	280.32	191.528	60'
Dusp2	dual specificity phosphatase 2	NM_010090	13537	0.740799	2.21411e-07	90.8272	151.828	60'
Gpr146	G protein-coupled receptor 146	NM_030258	80290	-0.472363	1.95593e-06	342.846	246.98	60'
Lars2	leucyl-tRNA synthetase, mitochondrial	NM_153168	102436	0.751116	3.37027e-06	2810.12	5346.42	60'
Cep162	NA	NA	NA	0.40047	8.62383e-06	309.971	409.108	60'
Plvap	plasmalemma vesicle associated protein	NM_032398	84094	0.502352	1.4883e-05	169.233	240.307	60'
Myo6	myosin VI	NM_001039546	17920	-0.944237	1.52945e-05	1270.96	651.857	60'
Ano1	anoctamin 1, calcium activated chloride channel	NM_178642	101772	-2.12114	1.62626e-05	18.6376	4.15326	60'
Col6a3	NA	NA	NA	-1.7012	2.72411e-05	63.7089	19.0546	60'
Col4a1	collagen, type IV, alpha 1	NM_009931	12826	0.432343	4.88079e-05	347.575	468.835	60'
Flnb	filamin, beta	NM_134080	286940	-0.567427	0.000101805	860.996	584.678	60'
Tshz2	teashirt zinc finger family member 2	NM_080455	228911	0.475329	0.000127686	199.825	279.046	60'
Ppp3r2	protein phosphatase 3, regulatory subunit B, alpha isoform (calcineurin B, type II)	NM_001004025	19059	-3.14603	0.000200365	9.35256	0.944886	60'
Itprip	inositol 1,4,5-triphosphate receptor interacting protein	NM_001001738	414801	0.773828	0.00021814	43.8876	75.16	60'
Erp27	endoplasmic reticulum protein 27	NM_026983	69187	1.61683	0.000322322	6.21677	19.3013	60'
Kif23	kinesin family member 23	NM_024245	71819	-1.97162	0.000365291	15.5414	3.88082	60'
Car5b	carbonic anhydrase 5b, mitochondrial	NM_181315	56078	-0.499315	0.000423277	330.747	235.17	60'
Ghrl	ghrelin	NM_021488	58991	-0.787582	0.000522228	75.2903	43.8104	60'
Nabp1	NA	NA	NA	0.400661	0.000534021	393.74	519.272	60'
Gad2	glutamic acid decarboxylase 2	NM_008078	14417	-0.439994	0.000727556	266.317	195.13	60'
Sp9	trans-acting transcription factor 9	NM_001005343	381373	-1.33442	0.00107672	22.3721	8.76454	60'
Tmprss6	transmembrane serine protease 6	NM_027902	71753	-0.653141	0.00112972	80.9943	51.4545	60'
Stc1	stanniocalcin 1	NM_009285	20855	0.49585	0.00170982	98.0472	138.069	60'
Yy2	Yy2 transcription factor			-0.520691	0.00171037	130.13	90.5888	60'
Pgm1	phosphoglucomutase 1			-0.403504	0.00178129	205.332	155.208	60'
Ppm1j	protein phosphatase 1J			-5.10891	0.00178731	4.16026	1.38778e-17	60'
Sertad3	SERTA domain containing 3			0.448973	0.00178758	121.966	166.552	60'
2610100L16Rik	NA			0.471595	0.00185919	118.228	163.843	60'
Serpina1d	serine (or cysteine) peptidase inhibitor, clade A, member 1D			2.32333	0.00213746	2.08018	10.8026	60'
Cbln4	cerebellin 4 precursor protein			0.437379	0.00258105	127.722	172.805	60'
Papl	NA			0.598847	0.00258387	61.4979	93.2966	60'
Slc32a1	solute carrier family 32 (GABA vesicular transporter), member 1			-0.762193	0.00269404	141.631	77.4144	60'
Nts	neurotensin			0.425621	0.00300897	188.802	256.414	60'
Col6a1	collagen, type VI, alpha 1			0.665949	0.00307383	45.5176	71.8577	60'
Txnip	thioredoxin interacting protein			0.442216	0.00315331	145.975	197.699	60'
Zic2	zinc finger protein of the cerebellum 2			-1.08291	0.00326664	86.1776	34.7867	60'
Zic1	zinc finger protein of the cerebellum 1			-1.50553	0.00345805	158.265	46.4874	60'
Areg	amphiregulin			1.13392	0.00372671	11.0588	24.4729	60'
Gm13315	lactate dehydrogenase A pseudogene			-1.65955	0.00381468	13.5027	4.19219	60'
Trim43c	NA			-1.96892	0.00386533	12.7795	3.20506	60'
Lrit3	NA			4.98048	0.00397108	1.38778e-17	3.85406	60'
Dio3	deiodinase, iodothyronine type III			0.452291	0.00400846	145.265	198.122	60'
Gpr25	G protein-coupled receptor 25			0.526987	0.00406119	115.106	166.184	60'
Palm3	NA			0.400255	0.0041891	144.311	190.41	60'
Tssk4	testis-specific serine kinase 4			-1.87569	0.00425247	11.0572	2.89223	60'
Mirlet7bhg	NA			-0.754029	0.00437941	57.6338	33.9623	60'
Ttn	titin			-0.646304	0.00454865	193.97	126.521	60'
Gm13544	NA			-4.83343	0.00469284	3.45418	1.38778e-17	60'
Cyp4a10	cytochrome P450, family 4, subfamily a, polypeptide 10			3.62049	0.00469284	0.347501	5.67868	60'
Adra1a	adrenergic receptor, alpha 1a			0.437888	0.00503562	150.821	203.815	60'
Glp1r	glucagon-like peptide 1 receptor			-1.01492	0.00509045	50.6478	24.2722	60'
Ccl9	chemokine (C-C motif) ligand 9			-0.536725	0.00571894	104.794	72.3966	60'
Pcdhgb4	protocadherin gamma subfamily B, 4			0.438161	0.00584504	113.219	153.549	60'
Slc44a4	solute carrier family 44, member 4			1.50975	0.00587432	5.16646	14.8087	60'
9430037G07Rik	NA			-1.15878	0.00596178	28.4209	12.5542	60'
Tbrg3	transforming growth factor beta regulated gene 3			-0.596107	0.00597681	104.879	69.4102	60'
Mup3	major urinary protein 3			3.54806	0.00613186	0.347501	5.67713	60'
LOC102634431	NA			-0.928909	0.00640615	33.158	17.4841	60'
Slco2a1	solute carrier organic anion transporter family, member 2a1			0.433123	0.00640628	114.703	155.158	60'
1700123L14Rik	nucleoporin 50 pseudogene			-1.07145	0.00645403	25.2023	11.9774	60'
Treh	trehalase (brush-border membrane glycoprotein)			-1.78096	0.00694879	11.3503	3.28434	60'
Fbln2	fibulin 2			0.795481	0.00724775	24.5417	42.665	60'
Apoc3	apolipoprotein C-III			2.44504	0.00757633	1.39131	8.02336	60'
Gm6297	NA			0.692349	0.00792567	40.7903	65.652	60'
Klhl33	kelch-like 33 (Drosophila)			-0.550831	0.00837032	78.7462	53.6723	60'
5031434O11Rik	NA			1.3075	0.00942314	7.26713	18.0955	60'
Nrg3os	NA			-0.780764	0.010554	40.1047	23.3366	60'
Prtg	protogenin homolog (Gallus gallus)			0.426095	0.0116221	118.106	159.464	60'
Dmrt2	doublesex and mab-3 related transcription factor 2			-1.71528	0.0123713	9.98259	2.91018	60'
Hcls1	hematopoietic cell specific Lyn substrate 1			-0.818917	0.0124609	42.1484	23.7118	60'
Ano2	anoctamin 2			-0.70406	0.0127786	71.9745	42.7434	60'
Efhb	EF hand domain family, member B			-1.2384	0.012878	18.5913	7.73221	60'
B130006D01Rik	RIKEN cDNA B130006D01 gene			-0.716045	0.0135408	47.2763	28.6748	60'
Pde5a	phosphodiesterase 5A, cGMP-specific			-0.527977	0.0135795	95.8532	66.1435	60'
Lyn	Yamaguchi sarcoma viral (v-yes-1) oncogene homolog			-0.665041	0.0140818	59.049	37.5199	60'
Gm826	predicted gene 826			-4.50849	0.0151685	2.75881	1.38778e-17	60'
Pthlh	parathyroid hormone-like peptide			0.447886	0.0156408	83.3175	114.052	60'
Mbd6	methyl-CpG binding domain protein 6			0.417198	0.0157474	101.47	135.296	60'
Lmbr1l	limb region 1 like			0.40701	0.0157918	109.061	144.447	60'
Slc13a3	solute carrier family 13 (sodium-dependent dicarboxylate transporter), member 3			-0.832324	0.0166731	30.0144	16.7845	60'
Snord96a	small nucleolar RNA, C/D box 96A			-1.91161	0.0167866	7.60956	1.92707	60'
Ets1	E26 avian leukemia oncogene 1, 5' domain			-0.446392	0.0171201	113.298	83.1251	60'
Phldb2	pleckstrin homology-like domain, family B, member 2			-0.855973	0.0195585	29.7211	16.3177	60'
Lox	lysyl oxidase			-2.45826	0.019857	5.87218	0.983667	60'
Mki67	antigen identified by monoclonal antibody Ki 67			-0.67633	0.0203977	51.5589	32.2208	60'
Snai1	snail homolog 1 (Drosophila)			-1.17469	0.020662	15.9276	7.01164	60'
Mir1839	NA			-2.01273	0.0211022	6.90629	1.61254	60'
Fcna	ficolin A			4.43653	0.0217776	1.38778e-17	2.57581	60'
Mamdc4	MAM domain containing 4			-0.604971	0.0218322	54.2868	35.6763	60'
Tmem194b	transmembrane protein 194B			-0.479316	0.022053	93.1322	66.4019	60'
Gem	GTP binding protein (gene overexpressed in skeletal muscle)			0.411009	0.0223363	118.374	157.861	60'
Ebi3	Epstein-Barr virus induced gene 3			0.891044	0.0226055	15.938	29.4634	60'
Otof	otoferlin			0.53276	0.022662	48.6489	70.2606	60'
Klrg1	killer cell lectin-like receptor subfamily G, member 1			0.852239	0.0231201	15.8849	28.8529	60'
Wnk4	WNK lysine deficient protein kinase 4			-0.483416	0.0236668	93.6317	66.9053	60'
Whrn	whirlin			-0.484237	0.0241613	149.216	104.47	60'
Tox	thymocyte selection-associated high mobility group box			0.401897	0.0245906	150.721	197.995	60'
Serpind1	serine (or cysteine) peptidase inhibitor, clade D, member 1			-0.713854	0.0250023	42.1159	25.3469	60'
Gm10785	NA			-0.639102	0.025076	46.9781	30.1336	60'
Snora31	small nucleolar RNA, H/ACA box 31			1.73705	0.025076	2.41545	8.33601	60'
Nfkbid	nuclear factor of kappa light polypeptide gene enhancer in B-cells inhibitor, delta			0.406018	0.0258354	89.7814	118.966	60'
Gm16551	NA			0.865398	0.0264052	15.8893	29.5527	60'
Itga2b	integrin alpha 2b			0.628713	0.0268347	31.4117	48.5466	60'
Mir1900	NA			0.729794	0.0268347	26.2152	43.5613	60'
Arhgap6	Rho GTPase activating protein 6			-0.778961	0.0270476	49.9962	28.2678	60'
Gm15881	NA			-2.18411	0.0272692	6.22855	1.30528	60'
Tnfrsf1a	tumor necrosis factor receptor superfamily, member 1a			-0.649616	0.0279938	46.2102	29.4329	60'
Kif7	kinesin family member 7			0.460929	0.028877	72.2387	99.6133	60'
Ermard	NA			-0.400894	0.029002	110.307	83.5563	60'
1700019O17Rik	RIKEN cDNA 1700019O17 gene			-4.34967	0.0291004	2.43057	1.38778e-17	60'
Npffr1	NA			-1.29571	0.0295068	24.097	9.62247	60'
Serpina3m	serine (or cysteine) peptidase inhibitor, clade A, member 3M			0.832427	0.029625	25.7173	42.8497	60'
Fgl2	fibrinogen-like protein 2			0.543753	0.0297242	42.8712	62.7094	60'
Bspry	B-box and SPRY domain containing			-0.944264	0.0298436	30.6699	15.6393	60'
Snora23	NA			1.27098	0.0303244	5.53867	13.5747	60'
Pappa2	pappalysin 2			0.94888	0.0305685	12.4013	23.8442	60'
Nrap	nebulin-related anchoring protein			1.44318	0.03077	4.1477	11.6795	60'
Calml4	calmodulin-like 4			-1.64607	0.0308534	8.28988	2.55671	60'
E330013P04Rik	RIKEN cDNA E330013P04 gene			-1.30086	0.0311473	12.0837	4.8019	60'
Svil	supervillin			-0.475459	0.0314494	81.6227	58.7779	60'
Ahsg	alpha-2-HS-glycoprotein			0.887336	0.0314639	29.2186	58.3764	60'
4933439K11Rik	NA			-1.99585	0.031664	6.5772	1.57544	60'
Bmp3	bone morphogenetic protein 3			0.426206	0.0317812	72.6264	97.8368	60'
Tmem72	transmembrane protein 72			-4.36983	0.0326565	2.72429	1.38778e-17	60'
Gm20324	NA			-1.44745	0.0328887	13.1079	4.77822	60'
Zic3	zinc finger protein of the cerebellum 3			-1.86056	0.0332734	10.6572	2.53901	60'
Hey2	hairy/enhancer-of-split related with YRPW motif 2			0.518841	0.0335583	66.332	96.3005	60'
9430021M05Rik	NA			0.644032	0.0336986	33.5343	53.4993	60'
Isl1	ISL1 transcription factor, LIM/homeodomain			-4.27144	0.0340248	2.4027	1.38778e-17	60'
Scarna10	small Cajal body-specific RNA 10			0.445805	0.0340379	88.8928	120.284	60'
Myl9	myosin, light polypeptide 9, regulatory			0.683726	0.0348936	22.1369	35.6184	60'
LOC100503676	NA			-2.36972	0.0354123	5.52996	0.946589	60'
Galnt3	UDP-N-acetyl-alpha-D-galactosamine:polypeptide N-acetylgalactosaminyltransferase 3			0.438432	0.0356314	98.8942	132.904	60'
Gpr88	G-protein coupled receptor 88			-1.4991	0.0359575	48.0665	15.8365	60'
Fam228a	NA			-0.798266	0.0361287	26.9375	15.3954	60'
Cyp1b1	cytochrome P450, family 1, subfamily b, polypeptide 1			0.719645	0.036762	19.6814	32.5681	60'
Prss56	NA			4.25202	0.036826	1.38778e-17	2.25986	60'
Gm10406	NA			1.33023	0.0369704	4.5089	11.5271	60'
Naip2	NLR family, apoptosis inhibitory protein 2			-1.87989	0.0374767	6.22669	1.59379	60'
Mup20	major urinary protein 20			4.3409	0.0377793	1.38778e-17	2.53045	60'
Sox1	SRY-box containing gene 1			-0.653904	0.0378896	82.5497	48.7018	60'
Prx	periaxin			-0.513108	0.0395889	60.392	42.325	60'
Gm1564	predicted gene 1564			-0.524793	0.0402766	94.7424	67.1539	60'
C1ql1	complement component 1, q subcomponent-like 1			-0.482702	0.042008	103.882	74.2191	60'
Tfcp2l1	NA			-0.673221	0.0420675	39.9721	24.9485	60'
Gm6034	NA			-4.14693	0.0422391	2.08106	1.38778e-17	60'
Eln	elastin			0.620686	0.0423994	32.7749	50.099	60'
Nnmt	nicotinamide N-methyltransferase			0.805373	0.0433187	16.6445	29.0383	60'
Mir330	microRNA 330			-4.15263	0.0439073	2.08579	1.38778e-17	60'
Serpina1e	serine (or cysteine) peptidase inhibitor, clade A, member 1E			2.23927	0.0444282	1.38836	6.33125	60'
A230001M10Rik	NA			-0.680683	0.0444494	34.2108	21.2272	60'
Fam46b	family with sequence similarity 46, member B			-0.79543	0.0450749	26.9783	15.633	60'
Fgd2	FYVE, RhoGEF and PH domain containing 2			-0.988767	0.0451907	20.6314	9.98924	60'
Ggt6	gamma-glutamyltransferase 6			-1.11807	0.0457575	19.2971	8.60093	60'
Adcy10	adenylate cyclase 10			-0.882438	0.0463827	20.7734	11.1619	60'
1500015O10Rik	RIKEN cDNA 1500015O10 gene			-1.53449	0.0466075	8.64699	2.89065	60'
Oscar	osteoclast associated receptor			0.583694	0.0479374	30.061	45.1505	60'
1700008O03Rik	RIKEN cDNA 1700008O03 gene			0.414422	0.0481324	106.277	140.638	60'
Gm11944	NA			-0.582056	0.0482672	46.9595	31.2873	60'
5730559C18Rik	RIKEN cDNA 5730559C18 gene			0.524229	0.0485178	38.0068	54.7441	60'
Nkapl	NFKB activating protein-like			-0.743182	0.0497884	26.9666	16.065	60'
Sp8	trans-acting transcription factor 8			-1.2214	0.0501088	16.4971	6.74603	60'
Snord118	NA			-1.79202	0.0507742	7.23098	1.94446	60'
2310034O05Rik	NA			2.56804	0.0511497	0.691186	4.48784	60'
BC026585	cDNA sequence BC026585			-0.837248	0.0519618	21.7961	12.1489	60'
Snurf	SNRPN upstream reading frame			0.527207	0.0522398	36.276	52.3313	60'
P2ry13	purinergic receptor P2Y, G-protein coupled 13			0.907907	0.0522398	11.418	21.6749	60'
Gipc3	GIPC PDZ domain containing family, member 3			0.837315	0.0535688	12.0749	21.7411	60'
Angptl4	angiopoietin-like 4			-0.666737	0.0546955	32.8357	20.5849	60'
Cd6	CD6 antigen			1.33139	0.0546955	4.13619	10.5769	60'
Edar	ectodysplasin-A receptor			-2.61723	0.0551583	4.47897	0.634567	60'
3110009F21Rik	NA			1.7544	0.0557617	1.7278	6.10402	60'
Igj	immunoglobulin joining chain			1.5515	0.0558083	2.42298	7.34437	60'
Gm14137	predicted gene 14137			-1.05721	0.0558937	14.8661	7.12947	60'
Sycp2	synaptonemal complex protein 2			-0.815293	0.0559434	37.7033	21.4002	60'
Rsph1	radial spoke head 1 homolog (Chlamydomonas)			0.479508	0.0563647	62.8647	88.4399	60'
C030029H02Rik	NA			-0.710883	0.0567048	32.1734	19.651	60'
Gp1ba	glycoprotein 1b, alpha polypeptide			-0.721533	0.0571167	37.9322	22.7122	60'
Lima1	LIM domain and actin binding 1			-0.639277	0.0592125	191.408	120.356	60'
Glra3	glycine receptor, alpha 3 subunit			0.534356	0.0595164	33.4562	48.4589	60'
Armc4	armadillo repeat containing 4			0.675071	0.0605327	20.3882	32.7211	60'
Tarm1	T cell-interacting, activating receptor on myeloid cells 1			4.01573	0.0607211	1.38778e-17	1.91045	60'
Ibsp	integrin binding sialoprotein			4.0132	0.060949	1.38778e-17	1.90855	60'
Gpnmb	glycoprotein (transmembrane) nmb			-0.416165	0.0609725	91.6826	68.7176	60'
Serpinc1	serine (or cysteine) peptidase inhibitor, clade C (antithrombin), member 1			1.24346	0.0612808	5.18764	13.11	60'
Duoxa2	dual oxidase maturation factor 2			4.04157	0.061568	1.38778e-17	1.95799	60'
Mir423	NA			-2.15172	0.0616967	4.80968	0.983667	60'
Pla2g12b	phospholipase A2, group XIIB			4.03378	0.0619825	1.38778e-17	1.95098	60'
Myzap	NA			-1.74553	0.0637965	6.58751	1.89131	60'
Fam122b	family with sequence similarity 122, member B			0.48712	0.0642413	56.9712	80.2658	60'
Wnt2b	wingless related MMTV integration site 2b			-0.531985	0.0653493	72.0702	49.3311	60'
Ces3a	NA			2.08111	0.0653493	1.04375	4.76257	60'
Casc5	cancer susceptibility candidate 5			-1.4513	0.0653788	10.7244	3.83449	60'
Serpina1c	serine (or cysteine) peptidase inhibitor, clade A, member 1C			1.77163	0.0657902	2.08106	7.93909	60'
Kcp	kielin/chordin-like protein			-2.41871	0.0661166	4.13804	0.652272	60'
Folh1	folate hydrolase			-0.472459	0.0666208	59.4219	42.8316	60'
Thpo	thrombopoietin			0.424831	0.0666824	59.036	79.2861	60'
BC107364	NA			3.97805	0.0682176	1.38778e-17	1.89131	60'
Prss52	protease, serine, 52			-1.34301	0.0686778	11.7531	4.52397	60'
Hmga2-ps1	NA			-1.19806	0.0687396	11.3728	4.84621	60'
Gm2109	NA			-3.90168	0.0687885	1.73445	1.38778e-17	60'
Fam25c	NA			-3.90166	0.0688533	1.73445	1.38778e-17	60'
1700015F17Rik	NA			-3.90165	0.0688533	1.73445	1.38778e-17	60'
1700012I11Rik	NA			-3.90165	0.0688533	1.73445	1.38778e-17	60'
Gm9199	glycine cleavage system protein H (aminomethyl carrier) pseudogene			-3.90161	0.0690177	1.73445	1.38778e-17	60'
Iqcj	IQ motif containing J			0.63345	0.0690997	21.4266	33.3104	60'
Ankrd53	ankyrin repeat domain 53			-1.18869	0.0691056	11.0683	4.8385	60'
Fam69c	family with sequence similarity 69, member C			-0.581283	0.0692038	38.0259	25.3764	60'
Rnf148	ring finger protein 148			-2.34833	0.0694325	3.79525	0.649862	60'
Galr3	galanin receptor 3			-2.11189	0.0695643	4.49439	0.946589	60'
Tenc1	tensin like C1 domain-containing phosphatase			-0.473718	0.0696087	59.5988	42.6989	60'
Adamts18	a disintegrin-like and metallopeptidase (reprolysin type) with thrombospondin type 1 motif, 18			-1.14023	0.0696658	12.1094	5.46837	60'
Ifi202b	interferon activated gene 202B			-2.84042	0.0706495	3.09319	0.336012	60'
4931406H21Rik	RIKEN cDNA 4931406H21 gene			-1.0194	0.0706602	16.2219	7.95447	60'
Dhtkd1	dehydrogenase E1 and transketolase domain containing 1			-0.412698	0.0709548	94.9513	71.2501	60'
4933401H06Rik	NA			-3.87836	0.0711808	1.7278	1.38778e-17	60'
Erbb3	v-erb-b2 erythroblastic leukemia viral oncogene homolog 3 (avian)			-0.717204	0.0717102	42.1925	26.358	60'
Parp14	poly (ADP-ribose) polymerase family, member 14			-0.766451	0.0718889	26.2671	15.5532	60'
Gjb2	gap junction protein, beta 2			0.880127	0.0719654	9.64685	17.7453	60'
Ddc	dopa decarboxylase			-1.05864	0.0723498	16.193	7.7737	60'
Smim9	NA			-3.8863	0.0729328	1.73227	1.38778e-17	60'
Zfp457	zinc finger protein 457			-1.31591	0.0729461	9.00528	3.54323	60'
Gm17252	NA			-3.88624	0.0729493	1.73227	1.38778e-17	60'
Vsx1	visual system homeobox 1 homolog (zebrafish)			-3.90267	0.0732225	1.73878	1.38778e-17	60'
Gja6	gap junction protein, alpha 6			-0.804199	0.0732326	24.2029	13.8593	60'
Fmo3	flavin containing monooxygenase 3			-3.90259	0.0732623	1.73878	1.38778e-17	60'
Catsper3	cation channel, sperm associated 3			2.00024	0.0733058	1.0397	4.52961	60'
Cers3	NA			-0.77187	0.0733821	25.5916	14.7909	60'
Mgarp	NA			-3.89949	0.0735612	1.7374	1.38778e-17	60'
Myh11	myosin, heavy polypeptide 11, smooth muscle			-0.907059	0.0741661	19.7174	10.6491	60'
Ap1g2	adaptor protein complex AP-1, gamma 2 subunit			0.532144	0.075195	34.2302	49.6789	60'
Gpr21	G protein-coupled receptor 21			-0.487549	0.0754602	59.3812	42.2829	60'
Hck	hemopoietic cell kinase			-0.619212	0.0761477	39.0654	25.5618	60'
Slc16a3	solute carrier family 16 (monocarboxylic acid transporters), member 3			0.604102	0.0771198	23.1209	35.2153	60'
Txlnb	taxilin beta			-0.669715	0.0773163	33.1891	21.0251	60'
Gal	galanin			2.28993	0.0773782	0.689034	3.83925	60'
Gm10069	predicted gene 10069			0.588964	0.0782086	33.7336	49.5719	60'
Rxrg	retinoid X receptor gamma			0.403312	0.0785017	143.687	192.578	60'
1700001K23Rik	NA			-1.92385	0.0785311	5.49925	1.27746	60'
Igfals	insulin-like growth factor binding protein, acid labile subunit			-1.15691	0.079062	14.5013	6.66442	60'
4930426D05Rik	NA			-3.84924	0.0794867	1.72225	1.38778e-17	60'
Lhx1	LIM homeobox protein 1			-3.8492	0.079509	1.72225	1.38778e-17	60'
Cd93	CD93 antigen			-0.552425	0.0797005	49.6301	33.4344	60'
Sbk3	NA			1.14367	0.0799653	5.84625	12.8927	60'
Crip1	cysteine-rich protein 1 (intestinal)			0.795132	0.0801809	11.7545	20.5259	60'
Gm14164	NA			0.671344	0.0808159	17.2801	27.6179	60'
Bdkrb1	bradykinin receptor, beta 1			2.39855	0.0808159	0.681637	3.93619	60'
Fmnl3	formin-like 3			-0.621412	0.0819923	36.2283	23.405	60'
Nxph1	neurexophilin 1			-0.401026	0.0823518	77.2383	58.6379	60'
Olfr46	olfactory receptor 46			-1.18875	0.0828337	9.67968	4.15555	60'
Hist1h2bl	histone cluster 1, H2bl			0.593795	0.0830403	23.4562	35.487	60'
Derl3	Der1-like domain family, member 3			0.409703	0.0830529	63.7071	83.7264	60'
C86187	expressed sequence C86187			-2.87347	0.0832685	3.1206	0.318825	60'
Tjp3	tight junction protein 3			0.548864	0.0835991	42.6979	60.8304	60'
Fgf23	fibroblast growth factor 23			1.11953	0.0838471	4.83315	10.6119	60'
Ttr	transthyretin			-1.61654	0.0840048	88.6846	23.3933	60'
Mical1	microtubule associated monoxygenase, calponin and LIM domain containing 1			-0.484322	0.084453	53.599	38.4343	60'
Bcl2a1a	B-cell leukemia/lymphoma 2 related protein A1a			-1.17221	0.0845267	9.6536	4.1946	60'
Hist1h2bm	histone cluster 1, H2bm			-0.46961	0.0846738	55.8995	40.3209	60'
Zfp677	zinc finger protein 677			0.495804	0.0846891	43.2309	60.8233	60'
Kif14	kinesin family member 14			-1.41383	0.0849929	7.95954	2.87468	60'
4933432I03Rik	NA			-0.718718	0.0856749	25.2376	15.3056	60'
Sall1	sal-like 1 (Drosophila)			0.443677	0.0857993	55.5487	75.3804	60'
Arhgap25	Rho GTPase activating protein 25			-0.461729	0.0858811	79.0803	57.5199	60'
Hus1b	Hus1 homolog b (S. pombe)			-1.94592	0.0861779	5.17076	1.29033	60'
1700063O14Rik	NA			0.44157	0.0877058	44.286	60.178	60'
Tcte1	t-complex-associated testis expressed 1			-0.581181	0.087779	35.2347	23.4599	60'
Lrp2bp	Lrp2 binding protein			-1.06914	0.0881354	11.0286	5.17661	60'
Rptoros	NA			-1.37941	0.0883903	7.61216	2.85499	60'
F830016B08Rik	RIKEN cDNA F830016B08 gene			2.27292	0.0885959	0.689034	3.84908	60'
Tas1r2	taste receptor, type 1, member 2			-2.75132	0.0899646	2.77768	0.316801	60'
Gpr18	G protein-coupled receptor 18			-0.831811	0.0905588	17.2766	9.66643	60'
Gp9	glycoprotein 9 (platelet)			2.70033	0.0916177	0.346123	2.89223	60'
Gys2	glycogen synthase 2			2.27066	0.091713	0.696228	3.89639	60'
Hspb3	heat shock protein 3			-0.477033	0.0921941	52.2191	37.5495	60'
1810012K16Rik	NA			-2.25676	0.0924431	3.47303	0.629535	60'
Plekhg2	pleckstrin homology domain containing, family G (with RhoGef domain) member 2			-1.07495	0.0925225	18.2515	8.6525	60'
Erich6	NA			0.519764	0.0932471	31.81	45.8656	60'
Col5a1	collagen, type V, alpha 1			0.473741	0.0932834	38.0305	52.8417	60'
Krt36	keratin 36			-2.70495	0.0952398	2.76443	0.336012	60'
Tmem54	transmembrane protein 54			-1.44146	0.0958157	7.22964	2.61374	60'
4921511C10Rik	NA			-0.82464	0.097854	18.2906	10.2413	60'
2410021H03Rik	NA			-1.34443	0.0984929	8.28815	3.24404	60'
Cpt1a	carnitine palmitoyltransferase 1a, liver			-0.435577	0.0989877	76.0437	56.5284	60'
Snord49b	small nucleolar RNA, C/D box 49B			-2.69689	0.0992693	2.77141	0.336012	60'
Cplx3	complexin 3			0.940786	0.0992693	8.65657	16.4329	60'
Btg2	B-cell translocation gene 2, anti-proliferative	NM_007570	12227	3.00105	0	496.347	3973.77	120'
Fos	FBJ osteosarcoma oncogene	NM_010234	14281	2.75563	1.63284e-206	1982.9	13397.4	120'
Nr4a1	nuclear receptor subfamily 4, group A, member 1	NM_010444	15370	1.86879	1.15234e-194	2079.07	7614.61	120'
Junb	Jun-B oncogene	NM_008416	16477	1.96539	3.3265e-172	4474.56	17557.6	120'
Gm13889	predicted gene 13889	NM_001145034	620695	1.85758	8.56187e-158	1689.45	6180.75	120'
Dusp1	dual specificity phosphatase 1	NM_013642	19252	1.98564	5.21899e-153	685.612	2761.29	120'
Atf3	activating transcription factor 3	NM_007498	11910	2.50816	4.69886e-150	313.079	1809.81	120'
Egr2	early growth response 2	NM_010118	13654	3.07773	1.76742e-143	199.955	1755.53	120'
Egr4	early growth response 4	NM_020596	13656	2.04003	7.78048e-133	2235.7	9357.31	120'
Klf4	Kruppel-like factor 4 (gut)	NM_010637	16600	2.1182	2.64001e-131	211.948	923.687	120'
Fosb	FBJ osteosarcoma oncogene B	NM_008036	14282	1.91891	3.78305e-130	2728.37	10455.3	120'
Errfi1	ERBB receptor feedback inhibitor 1	NM_133753	74155	1.37815	6.47668e-119	2725.51	7107.43	120'
Trib1	tribbles homolog 1 (Drosophila)	NM_144549	211770	2.00918	1.37913e-107	447.418	1840.8	120'
Ier2	immediate early response 2	NM_010499	15936	2.44945	9.40361e-101	118.368	668.463	120'
Tiparp	TCDD-inducible poly(ADP-ribose) polymerase	NM_178892	99929	1.71037	1.57813e-100	546.847	1789.31	120'
Ptgs2	prostaglandin-endoperoxide synthase 2	NM_011198	19225	1.31659	2.10386e-97	1355.35	3374.44	120'
Klf6	Kruppel-like factor 6	NM_011803	23849	1.31942	3.92297e-94	1298.89	3234.1	120'
Arc	activity regulated cytoskeletal-associated protein	NM_018790	11838	2.09011	1.15506e-90	4204.64	18189.8	120'
Npas4	neuronal PAS domain protein 4	NM_153553	225872	2.11527	3.25615e-73	941.988	4185.3	120'
Jun	Jun oncogene	NM_010591	16476	1.01965	2.04924e-69	2813.03	5717.88	120'
Klf2	Kruppel-like factor 2 (lung)	NM_008452	16598	1.62482	2.48805e-63	265.852	827.62	120'
Dnajb1	DnaJ (Hsp40) homolog, subfamily B, member 1	NM_018808	81489	0.863742	7.14078e-59	2119.52	3870.09	120'
Csrnp1	cysteine-serine-rich nuclear protein 1	NM_153287	215418	0.946392	6.62098e-55	1051.4	2024.57	120'
Sik1	salt inducible kinase 1	NM_010831	17691	1.33452	3.31108e-52	308.798	765.718	120'
Spry2	sprouty homolog 2 (Drosophila)	NM_011897	24064	0.829036	3.94698e-48	1811.37	3216	120'
Egr1	early growth response 1	NM_007913	13653	1.61864	7.3579e-48	3089.7	9656.09	120'
Nfil3	nuclear factor, interleukin 3, regulated	NM_017373	18030	1.23979	7.26593e-47	791.505	1863.3	120'
Irs2	insulin receptor substrate 2	NM_001081212	384783	0.734588	3.04996e-46	2222.58	3689.74	120'
Smad7	MAD homolog 7 (Drosophila)	NM_001042660	17131	0.966365	3.89885e-43	972.264	1884.46	120'
Ciart	NA	NA	NA	1.16818	5.1642e-43	351.728	803.304	120'
Sptb	NA	NA	NA	0.753766	6.85289e-41	4937.42	8334.86	120'
Rgs4	regulator of G-protein signaling 4	NM_009062	19736	0.920681	1.13685e-38	8606.31	16333.9	120'
Mcl1	myeloid cell leukemia sequence 1	NM_008562	17210	0.723519	5.36033e-36	1510.37	2500.9	120'
Dusp6	dual specificity phosphatase 6	NM_026268	67603	1.11245	7.83864e-36	4412.08	9568.39	120'
Ppp1r15b	protein phosphatase 1, regulatory (inhibitor) subunit 15b	NM_133819	108954	0.629779	1.01348e-34	2555.23	3960.15	120'
Slc16a1	solute carrier family 16 (monocarboxylic acid transporters), member 1	NM_009196	20501	0.803622	3.85285e-34	860.361	1501.78	120'
Dusp5	dual specificity phosphatase 5	NM_001085390	240672	1.01452	5.87657e-33	345.395	695.455	120'
Rgs9	regulator of G-protein signaling 9	NM_011268	19739	-3.08966	2.0701e-32	2242.29	231.063	120'
Ranbp2	RAN binding protein 2	NM_011240	19386	0.624695	1.26259e-31	3039.15	4687.36	120'
Per1	period homolog 1 (Drosophila)	NM_011065	18626	0.833791	2.17797e-31	1048.14	1881.95	120'
Zfp281	zinc finger protein 281	NM_177643	226442	0.671877	2.3971e-31	1576.82	2517.7	120'
Dmd	dystrophin, muscular dystrophy	NM_007868	13405	0.75129	7.04993e-31	1023.91	1732.92	120'
Ppp1r15a	protein phosphatase 1, regulatory (inhibitor) subunit 15A	NM_008654	17872	1.20267	8.5522e-31	1156.25	2704.71	120'
Sgk1	serum/glucocorticoid regulated kinase 1	NM_011361	20393	0.620811	1.36463e-30	2517.22	3865.13	120'
Adamts1	a disintegrin-like and metallopeptidase (reprolysin type) with thrombospondin type 1 motif, 1	NM_009621	11504	0.908379	9.30122e-30	470.099	881.454	120'
Rasl11a	RAS-like, family 11, member A	NM_026864	68895	1.01746	4.1473e-29	259.053	523.504	120'
Mir6236	NA	NA	NA	-8.5373	9.51502e-29	418251	1896.92	120'
Gadd45g	growth arrest and DNA-damage-inducible 45 gamma	NM_011817	23882	1.34724	2.77204e-28	488.869	1264.57	120'
Hmgcr	3-hydroxy-3-methylglutaryl-Coenzyme A reductase	NM_008255	15357	0.658007	1.33693e-26	1266.18	2001.5	120'
Sox9	SRY-box containing gene 9	NM_011448	20682	1.49379	1.33693e-26	100.811	275.982	120'
Rnd3	Rho family GTPase 3	NM_028810	74194	1.22199	3.95886e-26	257.301	612.613	120'
Sox11	SRY-box containing gene 11	NM_009234	20666	0.826453	5.54754e-26	643.761	1145.87	120'
Gpr19	G protein-coupled receptor 19	NR_072990	14760	0.946187	8.69257e-26	477.598	926.588	120'
Fbxo33	F-box protein 33	NM_001033156	70611	0.576031	1.19072e-25	2796.24	4166.98	120'
Gcc2	GRIP and coiled-coil domain containing 2	NM_027375	70297	0.767303	1.54649e-25	1000.58	1710.73	120'
Akap9	A kinase (PRKA) anchor protein (yotiao) 9	NM_194462	100986	0.670587	2.76366e-25	1067.4	1701.03	120'
Slc2a1	solute carrier family 2 (facilitated glucose transporter), member 1	NM_011400	20525	1.1421	3.85541e-25	166.492	372.807	120'
Golgb1	golgi autoantigen, golgin subfamily b, macrogolgin 1	NM_030035	224139	0.643011	4.1951e-25	1133.8	1772.26	120'
Bhlhe40	basic helix-loop-helix family, member e40	NM_011498	20893	0.561413	6.88642e-25	3225.35	4771.9	120'
Fosl2	fos-like antigen 2	NM_008037	14284	0.526231	9.31532e-25	3086.87	4446.79	120'
Dync1h1	dynein cytoplasmic 1 heavy chain 1	NM_030238	13424	0.576259	1.06868e-23	5757.84	8576.71	120'
Spty2d1	SPT2, Suppressor of Ty, domain containing 1 (S. cerevisiae)	NM_175318	101685	0.719212	3.20768e-23	806.879	1339.85	120'
Stk40	serine/threonine kinase 40	NM_028800	74178	0.735513	3.52717e-23	618.734	1039.52	120'
Nr4a2	nuclear receptor subfamily 4, group A, member 2	NM_013613	18227	0.580092	4.33702e-23	1772.96	2649.64	120'
Tpr	translocated promoter region	NM_133780	108989	0.605114	4.5854e-23	1381.02	2103.22	120'
Rn45s	NA	NA	NA	-8.4083	1.24542e-22	2.46698e+07	130021	120'
Midn	midnolin	NM_021565	59090	0.605406	2.9314e-22	1155.75	1755.17	120'
Pcdh8	protocadherin 8	NM_021543	18530	0.59122	8.39321e-22	1989.3	2988.81	120'
Zdbf2	zinc finger, DBF-type containing 2	NM_028673	73884	0.626369	6.62456e-21	867.208	1335.48	120'
Ubc	ubiquitin C	NM_019639	22190	0.650736	1.59739e-20	941.764	1492.06	120'
Sowahc	NA	NA	NA	0.860979	3.89767e-20	294.064	528.623	120'
Egr3	early growth response 3	NM_018781	13655	0.704357	5.11846e-20	4052.12	6661.17	120'
Irf2bp2	interferon regulatory factor 2 binding protein 2	NM_001164598	270110	0.522694	1.58469e-19	2096.53	3001.62	120'
Lars2	leucyl-tRNA synthetase, mitochondrial	NM_153168	102436	-9.70528	1.71854e-19	4.01316e+06	15284.4	120'
Eif4g3	eukaryotic translation initiation factor 4 gamma, 3	NM_172703	230861	0.4492	1.90055e-19	2654.66	3621.56	120'
Nfkbiz	nuclear factor of kappa light polypeptide gene enhancer in B-cells inhibitor, zeta	NM_030612	80859	0.838781	2.0408e-19	342.927	608.632	120'
Son	Son DNA binding protein	NM_178880	20658	0.482741	5.23419e-19	3519.23	4913.58	120'
Mex3b	mex3 homolog B (C. elegans)	NM_175366	108797	0.566084	5.23419e-19	1297.33	1922.1	120'
Pim1	proviral integration site 1	NM_008842	18712	0.851287	5.26817e-19	279.504	508.153	120'
Kcnj2	potassium inwardly-rectifying channel, subfamily J, member 2	NM_008425	16518	0.742197	5.69951e-19	371.196	618.82	120'
Nr4a3	nuclear receptor subfamily 4, group A, member 3	NM_015743	18124	0.620425	8.72182e-19	1069.07	1653.93	120'
Cyr61	cysteine rich protein 61	NM_010516	16007	1.53017	2.18811e-18	55.5447	161.355	120'
Zfp655	zinc finger protein 655	NM_028298	72611	0.580739	5.11273e-18	862.006	1291.31	120'
Zbtb11	zinc finger and BTB domain containing 11	NM_173026	271377	0.561542	1.26087e-17	1371.56	2035.25	120'
Mia3	NA	NA	NA	0.518123	1.42074e-17	1900.4	2736.24	120'
Vgf	VGF nerve growth factor inducible	NM_001039385	381677	0.479817	2.34817e-17	4443.47	6172.21	120'
Ank3	ankyrin 3, epithelial	NM_170730	11735	0.475956	2.40486e-17	5165.11	7184.65	120'
Map2	NA	NA	NA	0.63629	2.72186e-17	10268.7	15897.7	120'
Tmem74	transmembrane protein 74	NM_175502	239408	0.558258	2.82871e-17	1014.17	1488.32	120'
Mir212	microRNA 212	NR_029794	387208	1.3998	2.94974e-17	82.4012	224.085	120'
Fam21	NA			0.454131	3.09932e-17	2398.17	3295.13	120'
Eif4g1	eukaryotic translation initiation factor 4, gamma 1			0.452599	3.13604e-17	3997.23	5471.02	120'
Trp53bp1	transformation related protein 53 binding protein 1			0.531514	5.55103e-17	1273.46	1847.51	120'
1700086L19Rik	RIKEN cDNA 1700086L19 gene			0.457241	6.81521e-17	2222.62	3048.66	120'
Hes1	hairy and enhancer of split 1 (Drosophila)			-0.822593	7.29573e-17	432.328	243.095	120'
Nptx2	neuronal pentraxin 2			0.612089	8.85284e-17	4070.41	6282.18	120'
L1cam	L1 cell adhesion molecule			0.499928	1.80998e-16	1256.13	1776.96	120'
Tsc22d2	TSC22 domain family, member 2			0.494748	2.31078e-16	1679.83	2360.12	120'
Chl1	cell adhesion molecule with homology to L1CAM			0.463145	2.5154e-16	3572.34	4914.4	120'
Tnks1bp1	tankyrase 1 binding protein 1			0.446193	2.53976e-16	2316.87	3147.14	120'
Akap6	A kinase (PRKA) anchor protein 6			0.477423	2.53976e-16	5834.37	8120.81	120'
C2cd4b	C2 calcium-dependent domain containing 4B			0.574283	2.87614e-16	762.097	1133.67	120'
Mir132	microRNA 132			1.3229	4.40045e-16	68.008	174.561	120'
Hcfc1	host cell factor C1			0.475539	1.03285e-15	1439.63	1998.61	120'
Herc1	hect (homologous to the E6-AP (UBE3A) carboxyl terminus) domain and RCC1 (CHC1)-like domain (RLD) 1			0.422748	1.05129e-15	2803.07	3758.25	120'
Dbn1	drebrin 1			0.549558	1.55877e-15	4186.82	6081.59	120'
Numa1	nuclear mitotic apparatus protein 1			0.555854	2.00156e-15	1005.25	1481.97	120'
Dusp4	dual specificity phosphatase 4			0.601378	2.67051e-15	1044.59	1600.95	120'
Ckap5	cytoskeleton associated protein 5			0.459894	3.71676e-15	1873.35	2582.81	120'
Pde4dip	phosphodiesterase 4D interacting protein (myomegalin)			0.426374	4.75448e-15	4292.08	5765.44	120'
Cntnap2	contactin associated protein-like 2			0.447276	8.23066e-15	2306.57	3133.2	120'
Arl5b	ADP-ribosylation factor-like 5B			0.594037	9.69228e-15	694.322	1046.84	120'
Usp9x	ubiquitin specific peptidase 9, X chromosome			0.433902	1.29443e-14	3532.71	4755.12	120'
Zfp831	zinc finger protein 831			0.490544	1.96659e-14	1188.93	1670.7	120'
Ghsr	growth hormone secretagogue receptor			0.954439	1.98842e-14	147.233	288.664	120'
Cnot1	CCR4-NOT transcription complex, subunit 1			0.468263	3.42683e-14	1385.56	1921.9	120'
1190002N15Rik	RIKEN cDNA 1190002N15 gene			0.534017	4.25365e-14	1824.85	2657.61	120'
Dr1	down-regulator of transcription 1			0.440011	5.41162e-14	1599.31	2166.82	120'
Rnf19a	ring finger protein 19A			0.541731	5.72385e-14	1633.08	2372.35	120'
Kap	kidney androgen regulated protein			-2.78714	2.34849e-13	35.2957	5.0953	120'
Acsm2	acyl-CoA synthetase medium-chain family member 2			-2.81417	2.53589e-13	39.5546	5.50682	120'
Jund	Jun proto-oncogene related gene d			0.458296	2.53589e-13	8082.63	11116.4	120'
A830010M20Rik	RIKEN cDNA A830010M20 gene			0.514293	3.16057e-13	3088.57	4383.42	120'
Srrm2	serine/arginine repetitive matrix 2			0.427586	6.20945e-13	3964.27	5331.54	120'
Lmtk3	lemur tyrosine kinase 3			0.410507	7.23716e-13	2567.9	3416.67	120'
Cltc	clathrin, heavy polypeptide (Hc)			0.465439	7.32611e-13	8161.87	11242.9	120'
Eprs	glutamyl-prolyl-tRNA synthetase			0.574328	1.77616e-12	838.553	1237.61	120'
Lmo7	LIM domain only 7			0.471924	1.948e-12	2310.87	3212.58	120'
Otud1	OTU domain containing 1			0.516969	3.1102e-12	612.251	876.559	120'
Sf3b1	splicing factor 3b, subunit 1			0.419491	3.31123e-12	2608.83	3482.61	120'
Sphkap	SPHK1 interactor, AKAP domain containing			0.454141	3.72092e-12	8196.23	11225.9	120'
Siah2	seven in absentia 2			0.477629	5.2042e-12	838.368	1169.64	120'
Btg1	B-cell translocation gene 1, anti-proliferative			0.677617	5.86645e-12	726.413	1153.77	120'
Smchd1	SMC hinge domain containing 1			0.515146	6.5349e-12	644.862	923.538	120'
Pcm1	pericentriolar material 1			0.432299	7.20184e-12	1516.26	2049.19	120'
Mga	MAX gene associated			0.476567	8.88204e-12	910.606	1266.78	120'
Gadd45b	growth arrest and DNA-damage-inducible 45 beta			0.639115	1.09891e-11	794.549	1259.46	120'
Map1a	NA			0.538481	1.51665e-11	21453.1	31164.4	120'
Clk1	CDC-like kinase 1			0.761379	1.57928e-11	296.7	503.08	120'
Tob1	transducer of ErbB-2.1			0.522636	1.96102e-11	769.567	1101.67	120'
Ifrd1	interferon-related developmental regulator 1			0.406041	2.79186e-11	1508.65	2002.76	120'
2310035C23Rik	RIKEN cDNA 2310035C23 gene			0.433127	4.50412e-11	1118.22	1506.51	120'
Nbea	neurobeachin			0.405233	5.11742e-11	5761.06	7620.91	120'
Frmd6	FERM domain containing 6			0.621296	6.34121e-11	721.955	1117.97	120'
1700001L05Rik	RIKEN cDNA 1700001L05 gene			-0.602291	8.66677e-11	477.02	311.179	120'
Ier5	immediate early response 5			0.411642	1.30114e-10	1675.22	2232.13	120'
Trip11	thyroid hormone receptor interactor 11			0.53098	1.61308e-10	561.078	815.063	120'
Prdm2	PR domain containing 2, with ZNF domain			0.421367	1.67897e-10	1414.99	1893.72	120'
Pthlh	parathyroid hormone-like peptide			1.2878	1.68593e-10	40.5434	98.9963	120'
Plk2	polo-like kinase 2 (Drosophila)			0.522426	1.99688e-10	13813.8	19782.6	120'
Sema3e	sema domain, immunoglobulin domain (Ig), short basic domain, secreted, (semaphorin) 3E			0.401744	2.15742e-10	1996.96	2637.81	120'
Rb1cc1	RB1-inducible coiled-coil 1			0.401066	2.5192e-10	1754.17	2310.18	120'
Mylip	myosin regulatory light chain interacting protein			-0.419891	3.62752e-10	1285.08	958.658	120'
Kdm6b	KDM1 lysine (K)-specific demethylase 6B			0.547656	6.31454e-10	375.116	550.624	120'
Chd8	chromodomain helicase DNA binding protein 8			0.400058	8.74426e-10	1141.9	1505.39	120'
Arrdc3	arrestin domain containing 3			0.544859	9.39196e-10	382.093	553.894	120'
Mt1	metallothionein 1			0.541643	1.01263e-09	1451.14	2127.89	120'
Bbc3	BCL2 binding component 3			-0.66685	1.06615e-09	321.06	201.715	120'
Arl4d	ADP-ribosylation factor-like 4D			0.73391	1.21531e-09	257.425	435.163	120'
Scarna10	small Cajal body-specific RNA 10			1.81966	1.39952e-09	16.887	59.9023	120'
Pxdc1	NA			0.805631	1.43331e-09	142.19	250.75	120'
Kcnh7	potassium voltage-gated channel, subfamily H (eag-related), member 7			0.411989	1.47964e-09	1178.35	1576.13	120'
Maff	v-maf musculoaponeurotic fibrosarcoma oncogene family, protein F (avian)			0.818748	2.33977e-09	122.804	216.887	120'
Mocs3	molybdenum cofactor synthesis 3			0.512391	3.38573e-09	443.855	629.946	120'
Zbtb10	zinc finger and BTB domain containing 10			0.593598	3.53566e-09	264.492	402.436	120'
Topors	topoisomerase I binding, arginine/serine-rich			0.515373	4.13383e-09	630.344	905.094	120'
D830031N03Rik	RIKEN cDNA D830031N03 gene			0.465585	5.23426e-09	770.089	1072.6	120'
Igf2r	insulin-like growth factor 2 receptor			0.462254	5.3844e-09	677.042	935.871	120'
Rgs2	regulator of G-protein signaling 2			0.440265	5.77356e-09	2032.75	2743.4	120'
Sptbn2	NA			0.617988	6.0923e-09	29355.8	44504.6	120'
Scg2	secretogranin II			0.413281	6.16717e-09	6615.83	8811.52	120'
Myc	myelocytomatosis oncogene			0.716739	7.3806e-09	245.282	411.51	120'
Bdnf	brain derived neurotrophic factor			0.438249	7.39659e-09	4062.37	5478.93	120'
Rasd1	RAS, dexamethasone-induced 1			0.59917	8.605e-09	1253.09	1920.57	120'
Klf10	Kruppel-like factor 10			-0.421584	9.60751e-09	1385.27	1030.72	120'
Slc34a1	solute carrier family 34 (sodium phosphate), member 1			-2.34383	1.01152e-08	36.0397	7.28954	120'
Armcx4	NA			0.410091	1.1026e-08	1194.99	1594.08	120'
Gpr146	G protein-coupled receptor 146			-0.692795	2.12044e-08	237.072	147.262	120'
Ankhd1	ankyrin repeat and KH domain containing 1			0.430705	2.89553e-08	762.128	1031.88	120'
Zfp608	zinc finger protein 608			0.411564	3.16289e-08	962.362	1287.32	120'
Pcdhga2	protocadherin gamma subfamily A, 2			0.68707	3.4693e-08	170.247	278.511	120'
Uba6	ubiquitin-like modifier activating enzyme 6			0.559482	5.6868e-08	299.759	442.329	120'
Satb2	special AT-rich sequence binding protein 2			0.473638	6.24269e-08	404.679	561.576	120'
Txnip	thioredoxin interacting protein			1.00845	6.54505e-08	54.5326	109.096	120'
Ppp1r10	protein phosphatase 1, regulatory subunit 10			0.429754	6.78956e-08	776.5	1048.85	120'
Dio2	deiodinase, iodothyronine, type II			0.54096	6.84022e-08	273.851	400.186	120'
Ccnj	cyclin J			-0.719841	7.42163e-08	197.587	121.063	120'
Atf7ip	activating transcription factor 7 interacting protein			0.424221	7.4276e-08	681.945	916.709	120'
Zfhx2	zinc finger homeobox 2			0.450654	7.4276e-08	497.835	679.507	120'
Bcl6	B-cell leukemia/lymphoma 6			0.539146	7.51504e-08	964.041	1398.03	120'
Gem	GTP binding protein (gene overexpressed in skeletal muscle)			1.15295	7.58302e-08	40.4921	89.1517	120'
Mcm3ap	minichromosome maintenance deficient 3 (S. cerevisiae) associated protein			0.439411	7.58906e-08	542.771	738.92	120'
Ktn1	kinectin 1			0.453369	7.85478e-08	868.125	1186.3	120'
Setdb1	SET domain, bifurcated 1			0.47266	8.09191e-08	436.624	609.175	120'
Mt2	metallothionein 2			0.500144	9.75028e-08	617.63	886.829	120'
Chd6	chromodomain helicase DNA binding protein 6			0.409642	1.0369e-07	966.389	1292.65	120'
Sap30	sin3 associated polypeptide			0.514864	1.18844e-07	310.926	445.185	120'
Epha3	Eph receptor A3			0.506024	1.80297e-07	375.888	536.92	120'
Map1b	NA			0.430792	1.91491e-07	20772.8	27975	120'
Aldob	aldolase B, fructose-bisphosphate			-1.51986	2.13947e-07	48.796	17.2636	120'
Sptbn1	NA			0.471623	2.20943e-07	15277.3	21184.8	120'
Zkscan16	zinc finger with KRAB and SCAN domains 16			0.438026	2.24896e-07	503.959	682.395	120'
Pck1	phosphoenolpyruvate carboxykinase 1, cytosolic			-2.33975	2.53782e-07	40.7826	7.87116	120'
Zfp169	zinc finger protein 169			0.697998	3.15172e-07	124.701	203.033	120'
Rnf217	ring finger protein 217			0.423249	4.15324e-07	558.383	753.667	120'
Pcnt	pericentrin (kendrin)			0.443996	4.62436e-07	512.191	689.727	120'
Cxadr	coxsackie virus and adenovirus receptor			0.432866	5.15369e-07	524.074	699.5	120'
2310022B05Rik	RIKEN cDNA 2310022B05 gene			-0.480336	5.5628e-07	401.126	287.521	120'
Cited2	Cbp/p300-interacting transactivator, with Glu/Asp-rich carboxy-terminal domain, 2			0.535818	8.51277e-07	368.862	534.503	120'
Zfp275	zinc finger protein 275			0.508714	9.48791e-07	259.048	368.489	120'
Lrp2	low density lipoprotein receptor-related protein 2			-1.63078	1.04733e-06	33.9144	11.1824	120'
Srgap2	SLIT-ROBO Rho GTPase activating protein 2			0.410166	1.06007e-06	679.011	895.188	120'
Cntn4	contactin 4			0.648963	1.21928e-06	214.499	340.091	120'
2810408M09Rik	RIKEN cDNA 2810408M09 gene			-0.442987	1.22167e-06	506.995	375.26	120'
Pard6b	par-6 (partitioning defective 6) homolog beta (C. elegans)			-0.688604	1.61464e-06	186.358	116.053	120'
Thbs1	thrombospondin 1			1.11412	1.7966e-06	34.721	76.8039	120'
Ankrd13a	ankyrin repeat domain 13a			0.465989	1.80107e-06	674.484	949.516	120'
Tigd5	tigger transposable element derived 5			-0.562872	3.06749e-06	279.495	188.736	120'
Gbf1	golgi-specific brefeldin A-resistance factor 1			0.409935	3.16951e-06	704.209	927.296	120'
Wdr8	WD repeat domain 8			-0.43289	3.8884e-06	515.77	378.406	120'
Ptpn12	protein tyrosine phosphatase, non-receptor type 12			0.451697	4.52653e-06	314.797	430.2	120'
Cmya5	cardiomyopathy associated 5			0.780793	5.64923e-06	107.656	190.461	120'
Cwc25	NA			0.406379	5.72877e-06	423.574	560.928	120'
Neat1	nuclear paraspeckle assembly transcript 1 (non-protein coding)			0.592537	6.84266e-06	179.379	265.678	120'
2900055J20Rik	NA			0.512494	6.92968e-06	217.696	310.464	120'
Ddx5	DEAD (Asp-Glu-Ala-Asp) box polypeptide 5			0.422735	7.7262e-06	10094.2	13405.5	120'
Rrp12	ribosomal RNA processing 12 homolog (S. cerevisiae)			0.456441	7.7262e-06	399.946	539.904	120'
Gm5141	NA			1.19592	8.1723e-06	26.5055	58.7056	120'
A830082N09Rik	RIKEN cDNA A830082N09 gene			-0.461138	8.6161e-06	772.305	563.382	120'
Zfp329	zinc finger protein 329			0.441239	8.68153e-06	377.395	515.869	120'
Unc13b	NA			0.439014	9.14677e-06	315.258	428.485	120'
Prmt6	protein arginine N-methyltransferase 6			-0.409191	9.78369e-06	586.156	438.219	120'
Spry1	sprouty homolog 1 (Drosophila)			0.461668	1.02599e-05	315.17	436.777	120'
Zfp420	zinc finger protein 420			0.436931	1.25552e-05	325.83	443.225	120'
Zbtb40	zinc finger and BTB domain containing 40			0.594014	1.58355e-05	142.523	215.209	120'
Ccnl1	cyclin L1			0.52759	1.8748e-05	348.211	506.154	120'
Gpx3	glutathione peroxidase 3			-1.91327	1.98262e-05	109.585	33.5096	120'
Vcpkmt	NA			-0.59926	1.9836e-05	238.216	159.464	120'
Rfx2	regulatory factor X, 2 (influences HLA class II expression)			-0.568555	2.05106e-05	266.889	184.95	120'
Xist	inactive X specific transcripts			-0.43223	2.13935e-05	942.69	695.347	120'
Zbed4	zinc finger, BED domain containing 4			-0.812347	2.24614e-05	120.02	66.6439	120'
Lrch2	leucine-rich repeats and calponin homology (CH) domain containing 2			0.410162	2.88127e-05	337.815	449.481	120'
Fam58b	family with sequence similarity 58, member B			-0.443604	3.11841e-05	362.804	267.867	120'
Yeats2	YEATS domain containing 2			0.42395	3.5253e-05	297.204	397.939	120'
Proser1	NA			0.566869	4.08545e-05	156.183	233.735	120'
Astn2	astrotactin 2			0.47562	4.77438e-05	273.48	372.863	120'
Myl12a	NA			0.564646	4.77438e-05	263.502	388.486	120'
Vcl	vinculin			0.420568	4.78186e-05	477.522	644.94	120'
Htr1b	5-hydroxytryptamine (serotonin) receptor 1B			0.530703	5.3438e-05	156.609	226.704	120'
Scarna2	small Cajal body-specific RNA 2			0.541568	7.37742e-05	193.061	278.483	120'
Zfp36	zinc finger protein 36			0.613326	8.01733e-05	113.937	175.008	120'
Rsrp1	NA			0.456992	0.000100641	415.381	568.861	120'
Cyp4b1	cytochrome P450, family 4, subfamily b, polypeptide 1			-1.41101	0.000113618	29.4684	11.3651	120'
Ppargc1b	peroxisome proliferative activated receptor, gamma, coactivator 1 beta			0.476558	0.000146289	185.865	260.432	120'
Nckap5l	NCK-associated protein 5-like			0.406892	0.000158239	276.823	366.495	120'
Spry4	sprouty homolog 4 (Drosophila)			0.471085	0.000187349	191.679	264.032	120'
C130071C03Rik	RIKEN cDNA C130071C03 gene			0.559001	0.000191132	145.569	210.074	120'
Tmem27	transmembrane protein 27			-3.47636	0.000204476	7.78395	0.586509	120'
Emp1	epithelial membrane protein 1			0.615347	0.000208398	109.717	168.248	120'
Utp14b	UTP14, U3 small nucleolar ribonucleoprotein, homolog B (yeast)			0.4448	0.000208513	241.042	328.119	120'
Inhba	inhibin beta-A			0.560335	0.000225098	147.547	215.204	120'
Cep290	centrosomal protein 290			0.454046	0.000239334	212.819	293.58	120'
Cyp2j5	cytochrome P450, family 2, subfamily j, polypeptide 5			-3.03969	0.000242967	9.02237	0.954095	120'
Lamb3	laminin, beta 3			-0.781679	0.000261602	76.6791	45.1159	120'
Pcdhga9	protocadherin gamma subfamily A, 9			0.552815	0.000273753	135.136	199.189	120'
Ptgdr2	NA			-1.51869	0.000288789	27.7988	8.99617	120'
Cdh16	cadherin 16			-3.39879	0.000297231	9.36877	0.821583	120'
G2e3	G2/M-phase specific E3 ubiquitin ligase			0.426711	0.000310946	226.074	305.426	120'
Fam46a	family with sequence similarity 46, member A			0.921335	0.000362636	31.5254	59.6537	120'
Pcdhb19	protocadherin beta 19			0.568613	0.000395147	107.067	158.902	120'
Rnft1	ring finger protein, transmembrane 1			0.409833	0.000417908	305.13	400.044	120'
Slc35g2	NA			0.465057	0.000434781	190.275	263.614	120'
Nup155	nucleoporin 155			0.420148	0.000534488	213.595	285.298	120'
Igsf9b	immunoglobulin superfamily, member 9B			0.456702	0.000534488	205.131	279.252	120'
Fndc9	NA			0.702181	0.000545848	71.165	114.192	120'
Zfp110	zinc finger protein 110			0.430246	0.000556947	215.206	292.731	120'
Itprip	inositol 1,4,5-triphosphate receptor interacting protein			1.09915	0.000591149	27.6725	55.1053	120'
Rnf219	ring finger protein 219			0.457222	0.000594425	174.205	240.96	120'
Zfyve16	zinc finger, FYVE domain containing 16			0.4833	0.000638735	155.15	218.323	120'
Tmem69	transmembrane protein 69			-0.509	0.000662109	206.962	147.25	120'
Creb3l2	cAMP responsive element binding protein 3-like 2			0.510921	0.000662109	135.172	194.853	120'
Recql5	RecQ protein-like 5			0.500368	0.00072646	141.717	203.393	120'
Rbm38	RNA binding motif protein 38			-0.813377	0.000745706	60.034	34.05	120'
Pigg	phosphatidylinositol glycan anchor biosynthesis, class G			0.470737	0.000745706	205.455	281.608	120'
Rassf1	Ras association (RalGDS/AF-6) domain family member 1			0.446614	0.000771792	233.138	324.796	120'
Bcorl1	BCL6 co-repressor-like 1			0.413745	0.000810148	311.218	414.562	120'
Nkx3-1	NK-3 transcription factor, locus 1 (Drosophila)			-1.0856	0.000813099	39.0127	17.6589	120'
Klhl36	kelch-like 36 (Drosophila)			-0.50246	0.000947949	173.338	123.749	120'
Fam78a	family with sequence similarity 78, member A			-0.747763	0.00105772	75.9919	46.5216	120'
Amn	amnionless			-0.815617	0.0011225	58.58	33.4001	120'
AW011738	expressed sequence AW011738			-0.642196	0.00118751	102.643	67.2802	120'
9430083A17Rik	RIKEN cDNA 9430083A17 gene			-0.595473	0.00122952	108.772	71.1591	120'
Inmt	indolethylamine N-methyltransferase			-3.60678	0.00129504	5.92898	0.401116	120'
Cd14	CD14 antigen			0.865223	0.00139599	38.1796	67.2288	120'
Gpr3	G-protein coupled receptor 3			0.454875	0.00145321	175.525	241.781	120'
Zfp493	zinc finger protein 493			0.715696	0.00146666	47.8078	79.2726	120'
Nr2c2ap	nuclear receptor 2C2-associated protein			-0.715747	0.0015178	95.7723	57.1197	120'
Lbh	limb-bud and heart			0.533401	0.00176941	208.592	293.976	120'
Lpar6	lysophosphatidic acid receptor 6			0.709639	0.0017858	51.4213	85.5639	120'
Utp20	UTP20, small subunit (SSU) processome component, homolog (yeast)			0.415265	0.00194642	243.656	325.975	120'
Onecut2	one cut domain, family member 2			0.481503	0.0019547	139.17	190.474	120'
Ahnak	AHNAK nucleoprotein (desmoyokin)			0.432266	0.0019895	369.398	487.186	120'
Itpripl2	inositol 1,4,5-triphosphate receptor interacting protein-like 2			-0.848973	0.00204461	48.1956	26.6632	120'
Tmem86a	transmembrane protein 86A			-0.467763	0.00218119	172.767	123.706	120'
Rad50	RAD50 homolog (S. cerevisiae)			0.449746	0.00231413	190.117	254.887	120'
2610018G03Rik	RIKEN cDNA 2610018G03 gene			0.751529	0.00232058	40.5066	69.3816	120'
Pibf1	progesterone immunomodulatory binding factor 1			0.46029	0.00233783	155.085	210.241	120'
Crhr2	corticotropin releasing hormone receptor 2			-1.01449	0.00242329	36.399	17.4685	120'
Arxes1	NA			0.465553	0.00249478	460.67	637.511	120'
Igf2bp1	insulin-like growth factor 2 mRNA binding protein 1			-5.06739	0.00285529	3.53791	1.38778e-17	120'
Zfp768	zinc finger protein 768			-0.517195	0.00323974	182.81	123.302	120'
Cdkn1a	cyclin-dependent kinase inhibitor 1A (P21)			0.537108	0.00352708	96.5145	141.78	120'
B3gnt3	UDP-GlcNAc:betaGal beta-1,3-N-acetylglucosaminyltransferase 3			-0.798896	0.00354845	51.8511	29.543	120'
Gprc5a	G protein-coupled receptor, family C, group 5, member A			3.56923	0.00384725	0.46768	7.20882	120'
Taf7	TAF7 RNA polymerase II, TATA box binding protein (TBP)-associated factor			0.405256	0.00390522	180.331	237.611	120'
Zscan21	zinc finger and SCAN domain containing 21			0.45012	0.00415116	183.506	252.259	120'
Pbld1	NA			-4.92347	0.00429188	3.23452	1.38778e-17	120'
Bag3	BCL2-associated athanogene 3			0.510056	0.00476208	113.252	159.145	120'
Pnpt1	polyribonucleotide nucleotidyltransferase 1			0.438295	0.00555706	131.259	176.28	120'
Snai1	snail homolog 1 (Drosophila)			-1.44372	0.00568345	18.5309	7.34146	120'
Slco1a6	solute carrier organic anion transporter family, member 1a6			-4.98452	0.00589467	3.30249	1.38778e-17	120'
Scarna6	small Cajal body-specific RNA 6			1.82147	0.00595656	4.51768	15.0688	120'
Prss27	protease, serine, 27			-4.97378	0.00610419	3.32109	1.38778e-17	120'
Swt1	NA			0.483782	0.00629485	94.4762	132.611	120'
Cxcl10	chemokine (C-X-C motif) ligand 10			0.971832	0.0064433	17.652	34.6826	120'
Pkib	protein kinase inhibitor beta, cAMP dependent, testis specific			-0.503063	0.00650373	138.585	98.3681	120'
Fdxacb1	ferredoxin-fold anticodon binding domain containing 1			-0.416393	0.00695101	175.039	131.431	120'
Gpr101	G protein-coupled receptor 101			0.470645	0.00705618	115.533	157.92	120'
Zkscan17	zinc finger with KRAB and SCAN domains 17			-0.462739	0.00709727	146.228	104.825	120'
Cyp2e1	cytochrome P450, family 2, subfamily e, polypeptide 1			-2.51062	0.0073971	10.5775	2.04584	120'
Tcn2	transcobalamin 2			-1.0994	0.00772864	30.2467	14.3291	120'
Stk10	serine/threonine kinase 10			-0.56104	0.00772864	87.421	59.8192	120'
Gdnf	glial cell line derived neurotrophic factor			2.21442	0.00783629	2.28239	10.141	120'
Slc6a19	solute carrier family 6 (neurotransmitter transporter), member 19			-2.27306	0.00795646	8.06258	1.55916	120'
Cxcl1	chemokine (C-X-C motif) ligand 1			0.796123	0.00818533	27.9388	47.6209	120'
Yy2	Yy2 transcription factor			-0.760208	0.00841438	61.6681	35.9946	120'
Ugt2b37	UDP glucuronosyltransferase 2 family, polypeptide B37			-4.84381	0.00892701	3.01142	1.38778e-17	120'
Pah	phenylalanine hydroxylase			-2.77499	0.00956807	8.1554	1.2196	120'
Nabp1	NA			0.466563	0.00968277	168.429	227.356	120'
Tst	thiosulfate sulfurtransferase, mitochondrial			-0.937599	0.00974073	36.101	18.9549	120'
Tbrg3	transforming growth factor beta regulated gene 3			-0.805719	0.00991233	40.8813	23.2146	120'
Mbd4	methyl-CpG binding domain protein 4			0.422821	0.00996356	126.512	170.004	120'
Gm8234	spermine synthase pseudogene			-1.70947	0.0103117	11.172	3.33994	120'
Opalin	oligodendrocytic myelin paranodal and inner loop protein			-0.550635	0.0103851	83.7697	57.1572	120'
Prkx	protein kinase, X-linked			0.419177	0.0103851	259.381	349.397	120'
Ddit4l	DNA-damage-inducible transcript 4-like			0.408391	0.0108592	144.523	194.736	120'
Dock2	dedicator of cyto-kinesis 2			-1.01957	0.0110614	28.4415	13.4639	120'
Hilpda	NA			-0.533032	0.0111902	100.303	69.5574	120'
Npffr1	NA			-1.7697	0.0111912	10.4629	2.87505	120'
Cenpa	centromere protein A			0.443448	0.0113172	120.958	163.804	120'
Bpifc	NA			-4.68418	0.0114304	2.76516	1.38778e-17	120'
Cdh1	cadherin 1			-4.68417	0.0114304	2.76516	1.38778e-17	120'
Riiad1	NA			-0.931758	0.0114456	29.0149	15.404	120'
Mep1a	meprin 1 alpha			-2.85565	0.0117097	6.95208	1.08895	120'
Hist1h3a	histone cluster 1, H3a			0.420344	0.0117565	136.791	180.675	120'
Slc47a1	solute carrier family 47, member 1			-2.9417	0.0118327	5.45495	0.594022	120'
1700048O20Rik	NA			-0.511451	0.0123976	96.0048	67.0097	120'
Gm11201	NA			-0.555279	0.0124947	81.0184	54.4698	120'
C130074G19Rik	RIKEN cDNA C130074G19 gene			-1.02522	0.0131024	39.7373	19.6044	120'
Col5a1	collagen, type V, alpha 1			1.09842	0.0140224	12.0926	24.858	120'
C920006O11Rik	NA			-0.682862	0.0144155	54.4407	33.7802	120'
Akap12	A kinase (PRKA) anchor protein (gravin) 12			0.410913	0.0144276	186.168	249.354	120'
Slc22a12	solute carrier family 22 (organic anion/cation transporter), member 12			-1.74166	0.014538	17.0123	5.07209	120'
Cntnap5a	contactin associated protein-like 5A			0.40545	0.0154674	237.794	314.265	120'
Fhdc1	FH2 domain containing 1			-0.81512	0.0155088	50.6216	27.0175	120'
Fgf16	fibroblast growth factor 16			0.561639	0.0155088	74.0351	111.71	120'
Slco1a1	solute carrier organic anion transporter family, member 1a1			-4.63621	0.016753	2.73962	1.38778e-17	120'
Ddah1	dimethylarginine dimethylaminohydrolase 1			-0.415762	0.0171709	167.871	127.723	120'
4930461G14Rik	NA			-3.67759	0.017262	3.55133	0.221304	120'
2700049A03Rik	RIKEN cDNA 2700049A03 gene			0.442212	0.0173311	93.1902	127.205	120'
Ppp1r3g	protein phosphatase 1, regulatory (inhibitor) subunit 3G			0.799382	0.0174266	24.4827	44.3596	120'
Gja5	gap junction protein, alpha 5			5.27014	0.0174735	1.38778e-17	3.69778	120'
Fzd1	frizzled homolog 1 (Drosophila)			0.400859	0.0180266	142.495	184.296	120'
Mab21l2	mab-21-like 2 (C. elegans)			-2.53878	0.0184954	5.08796	0.744775	120'
Gm5148	predicted gene 5148			-0.58968	0.0185284	85.4706	55.9007	120'
Zfp54	zinc finger protein 54			2.59694	0.0188253	0.956993	7.00977	120'
Skor1	NA			-1.728	0.0188475	9.74285	2.95794	120'
Vwce	von Willebrand factor C and EGF domains			-1.89732	0.0195026	8.06258	2.1481	120'
Bcl2l11	BCL2-like 11 (apoptosis facilitator)			0.596603	0.020445	51.4032	80.1084	120'
Teddm1	transmembrane epididymal protein 1			-4.47633	0.0206888	2.33327	1.38778e-17	120'
Steap1	six transmembrane epithelial antigen of the prostate 1			-4.47066	0.0208833	2.34003	1.38778e-17	120'
Igfbpl1	insulin-like growth factor binding protein-like 1			-1.04568	0.0210623	20.8021	9.94045	120'
Ly6g5b	lymphocyte antigen 6 complex, locus G5B			-4.59828	0.0210839	2.54942	1.38778e-17	120'
Krt84	keratin 84			-4.70301	0.0214688	2.78205	1.38778e-17	120'
Eci3	NA			-4.69616	0.0217435	2.79224	1.38778e-17	120'
Adh1	alcohol dehydrogenase 1 (class I)			-3.65197	0.0220398	4.17979	0.206454	120'
Acsbg1	acyl-CoA synthetase bubblegum family member 1			-0.448613	0.0221042	112.393	81.7634	120'
Gjc3	gap junction protein, gamma 3			-0.40519	0.0221042	136.821	103.2	120'
Peg12	paternally expressed 12			5.10974	0.0228255	1.38778e-17	3.49949	120'
Zfp658	zinc finger protein 658			0.54052	0.0230447	52.7428	76.3731	120'
Prox2	prospero homeobox 2			-1.29915	0.0240467	14.4273	5.63788	120'
Abcc2	ATP-binding cassette, sub-family C (CFTR/MRP), member 2			-2.70594	0.0243046	4.51768	0.551995	120'
Ccne2	cyclin E2			-0.510591	0.0243397	90.0135	63.5324	120'
Shisa2	shisa homolog 2 (Xenopus laevis)			0.493193	0.0245011	65.7561	92.6565	120'
Apold1	apolipoprotein L domain containing 1			0.423087	0.0249123	112.9	153.036	120'
Vwa5a	von Willebrand factor A domain containing 5A			0.424722	0.0249677	119.132	157.143	120'
Gucy2e	guanylate cyclase 2e			-0.768133	0.0253614	40.5978	24.5846	120'
Oaf	OAF homolog (Drosophila)			-0.608024	0.0254687	63.6169	42.0569	120'
Tfcp2l1	NA			-0.947857	0.0257076	23.8973	12.5128	120'
1700061G19Rik	RIKEN cDNA 1700061G19 gene			-1.21428	0.0258212	17.0426	7.49263	120'
Fancm	Fanconi anemia, complementation group M			0.403587	0.0259955	116.99	156.223	120'
Hck	hemopoietic cell kinase			-1.0364	0.0263944	19.4929	9.30894	120'
Glp1r	glucagon-like peptide 1 receptor			-1.13258	0.0266182	19.3442	8.4683	120'
Pcdhb20	protocadherin beta 20			0.454722	0.0267222	80.9467	112.741	120'
Zfp114	zinc finger protein 114			0.816575	0.0269099	19.4736	35.9308	120'
F5	coagulation factor V			-2.27786	0.0273354	6.6411	1.14155	120'
Iqgap3	IQ motif containing GTPase activating protein 3			2.53411	0.0274145	0.956993	6.18615	120'
Rxfp4	relaxin family peptide receptor 4			-4.43261	0.0285141	2.27524	1.38778e-17	120'
Frk	fyn-related kinase			-4.4262	0.0286907	2.28239	1.38778e-17	120'
C3ar1	complement component 3a receptor 1			-0.676978	0.029161	48.8416	29.3984	120'
Napsa	napsin A aspartic peptidase			-1.09075	0.0297585	19.3139	8.56964	120'
Slc37a2	solute carrier family 37 (glycerol-3-phosphate transporter), member 2			-1.23521	0.0301188	14.1567	6.05994	120'
Pcdhb18	protocadherin beta 18			0.434319	0.0306735	87.4012	120.04	120'
Amz1	archaelysin family metallopeptidase 1			-0.495218	0.0308759	292.81	201.845	120'
Spink3	serine peptidase inhibitor, Kazal type 3			-3.56881	0.030974	3.68691	0.215409	120'
Slc22a6	solute carrier family 22 (organic anion transporter), member 6			-1.66529	0.0310588	8.26233	2.51442	120'
Duox1	dual oxidase 1			-1.40772	0.0321123	15.0612	5.06599	120'
Ccdc176	NA			0.650242	0.0325575	34.2879	53.8805	120'
Prss53	NA			-0.828599	0.032585	28.7681	16.3288	120'
Ogfod3	NA			0.768727	0.0329044	21.3141	38.1507	120'
Ces1d	NA			-2.42698	0.0329877	6.4913	0.940826	120'
C130036L24Rik	RIKEN cDNA C130036L24 gene			-0.613558	0.0330349	50.4307	32.8711	120'
Fam46b	family with sequence similarity 46, member B			-1.327	0.0335687	13.5013	5.25229	120'
Ugt2b38	UDP glucuronosyltransferase 2 family, polypeptide B38			-2.69691	0.0339743	5.55418	0.821583	120'
Cdhr5	NA			-3.41325	0.0344182	3.23452	0.215409	120'
Serf1	small EDRK-rich factor 1			-0.412744	0.0344417	140.454	105.96	120'
Padi2	peptidyl arginine deiminase, type II			-0.4571	0.03451	87.7787	63.7866	120'
A230065H16Rik	RIKEN cDNA A230065H16 gene			-2.0028	0.0345172	6.85975	1.7542	120'
A630066F11Rik	RIKEN cDNA A630066F11 gene			-0.649074	0.0351175	47.5837	29.4172	120'
Krt1	keratin 1			-0.490301	0.0358571	108.551	76.1931	120'
Slc25a34	solute carrier family 25, member 34			-0.910412	0.0361816	23.4047	12.1366	120'
Zfp558	zinc finger protein 558			0.575228	0.0363723	47.6951	71.523	120'
Msantd1	NA			0.408294	0.0363729	128.884	174.659	120'
Paox	polyamine oxidase (exo-N4-amino)			-0.62797	0.0365425	45.5388	29.6059	120'
1810014B01Rik	RIKEN cDNA 1810014B01 gene			-0.698479	0.0371051	36.9308	22.4143	120'
Zbtb3	zinc finger and BTB domain containing 3			0.453204	0.0372266	74.7668	101.5	120'
Ccl9	chemokine (C-C motif) ligand 9			-0.509128	0.0374166	71.9489	49.7287	120'
Gm973	predicted gene 973			-0.739052	0.03761	34.1288	20.4539	120'
Nanos2	nanos homolog 2 (Drosophila)			-1.64935	0.0378575	8.77578	2.70341	120'
Pbk	PDZ binding kinase			-4.36379	0.0384278	2.2579	1.38778e-17	120'
Ankdd1b	ankyrin repeat and death domain containing 1B			0.536539	0.0384505	68.9354	101.664	120'
Sp7	Sp7 transcription factor 7			0.98954	0.0385759	14.3899	29.1486	120'
Hkdc1	hexokinase domain containing 1			0.575079	0.0386058	39.6976	59.9702	120'
9130023H24Rik	RIKEN cDNA 9130023H24 gene			-0.554457	0.040246	82.6514	54.1909	120'
2810404M03Rik	NA			2.15022	0.040868	1.41395	6.55416	120'
Mbd6	methyl-CpG binding domain protein 6			0.572587	0.0423127	57.9287	86.8426	120'
Xylb	xylulokinase homolog (H. influenzae)			-0.495095	0.0426301	77.3977	54.0299	120'
Nfkbid	nuclear factor of kappa light polypeptide gene enhancer in B-cells inhibitor, delta			0.536559	0.0426301	48.6958	71.9535	120'
Pvrl2	poliovirus receptor-related 2			-0.785475	0.0426345	30.2985	17.8587	120'
Mir1188	NA			4.85329	0.043905	1.38778e-17	3.37943	120'
Keg1	kidney expressed gene 1			-2.65352	0.0439062	6.97854	1.01243	120'
Fat2	FAT tumor suppressor homolog 2 (Drosophila)			1.86043	0.0445574	3.21855	12.1388	120'
Clic1	chloride intracellular channel 1			-0.874017	0.0446664	23.8591	13.1296	120'
Gm16897	NA			0.845435	0.0446691	16.1918	28.0905	120'
Nos3	nitric oxide synthase 3, endothelial cell			-0.74664	0.0454162	32.3512	19.2358	120'
Oxsm	3-oxoacyl-ACP synthase, mitochondrial			0.478423	0.046442	66.2214	92.8789	120'
Car5b	carbonic anhydrase 5b, mitochondrial			-0.429178	0.0479914	113.001	84.1955	120'
Naip5	NLR family, apoptosis inhibitory protein 5			4.76841	0.0479914	1.38778e-17	3.13274	120'
Itih5	inter-alpha (globulin) inhibitor H5			-0.73831	0.0482626	32.9252	19.0735	120'
Pla2g4e	phospholipase A2, group IVE			-0.66479	0.0482626	39.7026	25.1322	120'
Tcf15	transcription factor 15			-0.617613	0.0483692	43.7285	28.4495	120'
Rab29	NA			0.57111	0.0487298	40.1519	59.6216	120'
F730035M05Rik	NA			-4.1689	0.0491765	1.87916	1.38778e-17	120'
Lemd1	LEM domain containing 1			-4.1689	0.0491765	1.87916	1.38778e-17	120'
Dclre1a	DNA cross-link repair 1A, PSO2 homolog (S. cerevisiae)			0.429289	0.0510854	81.7822	108.676	120'
Spp2	secreted phosphoprotein 2			-3.34938	0.0516058	3.21855	0.215409	120'
Cyp1b1	cytochrome P450, family 1, subfamily b, polypeptide 1			0.914004	0.0520281	13.0881	24.5011	120'
Micall2	MICAL-like 2			-1.58859	0.0521981	10.5805	3.0837	120'
Hist1h4j	histone cluster 1, H4j			-0.584256	0.0526824	47.4787	32.1589	120'
Slc25a47	NA			-0.615509	0.0528011	47.1911	29.9801	120'
Itga5	integrin alpha 5 (fibronectin receptor alpha)			-0.542788	0.0528011	59.0026	40.6144	120'
Wisp1	WNT1 inducible signaling pathway protein 1			-1.49046	0.0532539	9.06171	3.09476	120'
Sox21	SRY-box containing gene 21			0.855513	0.0536953	14.0889	25.9644	120'
St6galnac2	ST6 (alpha-N-acetyl-neuraminyl-2,3-beta-galactosyl-1,3)-N-acetylgalactosaminide alpha-2,6-sialyltransferase 2			-1.75499	0.0539385	10.604	2.70339	120'
Gzmm	granzyme M (lymphocyte met-ase 1)			-0.548517	0.0547099	70.4135	48.549	120'
Mamdc4	MAM domain containing 4			-0.685509	0.0548105	40.4768	24.7386	120'
Vip	vasoactive intestinal polypeptide			-0.846294	0.0552111	23.4961	13.2937	120'
Gm16982	NA			-0.87715	0.0552355	22.4397	11.8758	120'
Snora62	small nucleolar RNA, H/ACA box 62			-4.14274	0.0554352	1.8668	1.38778e-17	120'
Trdmt1	tRNA aspartic acid methyltransferase 1			-0.561084	0.0555359	79.7273	54.4643	120'
Zfp712	zinc finger protein 712			0.474921	0.0555359	60.2247	84.6663	120'
AV039307	NA			-1.13786	0.0558254	13.5716	6.05449	120'
Sox30	SRY-box containing gene 30			-2.15855	0.0575183	4.64087	0.946093	120'
Trh	thyrotropin releasing hormone			1.56947	0.0575183	3.2419	9.82101	120'
Hnf4a	hepatic nuclear factor 4, alpha			-2.25868	0.0575264	6.59707	1.15505	120'
Depdc7	DEP domain containing 7			0.641216	0.0587239	25.8328	40.9684	120'
Dnah2	NA			-0.582338	0.0587508	59.2714	38.2165	120'
Gm15663	NA			0.487143	0.0589253	63.8213	86.2716	120'
Hcar1	NA			-2.3683	0.0594087	4.48922	0.795847	120'
A330050F15Rik	RIKEN cDNA A330050F15 gene			-0.40002	0.0595646	205.478	154.72	120'
Afap1	actin filament associated protein 1			0.449359	0.0596548	79.816	112.686	120'
Fam183b	family with sequence similarity 183, member B			-0.478224	0.0599214	73.771	52.2998	120'
Pcdhgb5	protocadherin gamma subfamily B, 5			0.456731	0.0604122	67.4977	90.1164	120'
Pcdh15	protocadherin 15			-0.468853	0.0606752	78.1587	55.7783	120'
Rasgrp3	RAS, guanyl releasing protein 3			-0.694824	0.0607721	32.4654	20.2984	120'
BC021767	NA			-2.77372	0.0616724	3.23452	0.391263	120'
Glipr2	GLI pathogenesis-related 2			-0.915263	0.061673	24.6965	12.4458	120'
4930523C07Rik	RIKEN cDNA 4930523C07 gene			0.757392	0.061673	19.7979	32.9054	120'
Adamts13	a disintegrin-like and metallopeptidase (reprolysin type) with thrombospondin type 1 motif, 13			0.998209	0.0616811	9.15742	18.9035	120'
Dlx5	distal-less homeobox 5			-2.77376	0.061692	3.23452	0.391263	120'
Slc12a7	solute carrier family 12, member 7			-0.776859	0.0621372	35.7358	19.2098	120'
Slc40a1	solute carrier family 40 (iron-regulated transporter), member 1			-0.828904	0.0632178	23.0284	13.3426	120'
S100a1	S100 calcium binding protein A1			-0.605702	0.0636884	49.631	32.1587	120'
Ampd3	adenosine monophosphate deaminase 3			0.558761	0.0638593	47.8943	72.9113	120'
Il4i1	interleukin 4 induced 1			-3.20417	0.0647923	2.76356	0.206454	120'
Cbln3	cerebellin 3 precursor protein			1.5725	0.0647923	4.33698	11.9565	120'
Pou4f1	POU domain, class 4, transcription factor 1			-3.19767	0.0655737	2.76356	0.215409	120'
Mex3a	mex3 homolog A (C. elegans)			-0.417701	0.0656914	127.498	94.4502	120'
Dnah17	NA			-0.875669	0.0662551	33.2883	17.4456	120'
AA986860	expressed sequence AA986860			-0.448251	0.0674011	76.8215	56.9724	120'
4631405J19Rik	NA			-2.0343	0.0677035	5.32871	1.15505	120'
Gm10012	cytochrome c oxidase, subunit VIIc pseudogene			-2.24296	0.0677344	4.17996	0.744775	120'
Adra2b	adrenergic receptor, alpha 2b			-2.76078	0.0678944	3.53791	0.384765	120'
Pcdhb6	protocadherin beta 6			-0.536293	0.0680907	52.6604	36.818	120'
Cspg4	chondroitin sulfate proteoglycan 4			-0.605408	0.0688524	60.1818	37.9895	120'
Col6a3	NA			-1.35053	0.0690301	20.3677	7.0312	120'
Umod	uromodulin			-2.55834	0.0691152	5.08796	0.821583	120'
Nfe2l2	nuclear factor, erythroid derived 2, like 2			-0.724923	0.0692261	29.7481	17.586	120'
Zbtb42	zinc finger and BTB domain containing 42			-1.10056	0.0694741	16.8457	7.49655	120'
Ascl2	achaete-scute complex homolog 2 (Drosophila)			-1.73884	0.0710243	6.28592	1.72377	120'
Creb3l1	cAMP responsive element binding protein 3-like 1			-0.624708	0.0715263	41.976	26.8806	120'
Ankrd39	ankyrin repeat domain 39			-0.478264	0.0715818	119.557	83.6948	120'
Ttc22	tetratricopeptide repeat domain 22			-1.07252	0.0723437	14.9863	7.4521	120'
Actl7b	actin-like 7b			-4.06086	0.072719	1.75169	1.38778e-17	120'
Adam3	a disintegrin and metallopeptidase domain 3 (cyritestin)			-4.06086	0.072719	1.75169	1.38778e-17	120'
Mir1956	NA			-4.06086	0.072719	1.75169	1.38778e-17	120'
Morn1	MORN repeat containing 1			-0.519798	0.0728273	74.4682	49.5831	120'
Haus7	HAUS augmin-like complex, subunit 7			-0.497574	0.0730068	56.6997	40.0905	120'
Gpr88	G-protein coupled receptor 88			-1.06457	0.0731622	17.0521	7.7309	120'
Gm10863	predicted gene 10863			-1.46132	0.0733507	7.77427	2.6855	120'
Abca13	ATP-binding cassette, sub-family A (ABC1), member 13			-1.62582	0.0737884	7.22037	2.11519	120'
Cilp2	cartilage intermediate layer protein 2			-0.447295	0.0741088	72.6488	53.2586	120'
Ffar2	free fatty acid receptor 2			-4.04367	0.0742757	1.76734	1.38778e-17	120'
Snord69	small nucleolar RNA, C/D box 69			-4.04367	0.0742757	1.76734	1.38778e-17	120'
Cep152	centrosomal protein 152			0.519048	0.0744463	42.4124	61.3816	120'
Pde9a	phosphodiesterase 9A			-0.406555	0.0750715	158.246	116.789	120'
Cldn5	claudin 5			-0.642024	0.0753763	42.2985	27.2603	120'
S100a16	S100 calcium binding protein A16			-0.48433	0.0763034	74.3588	54.4981	120'
Ect2l	NA			2.21586	0.0763034	1.25402	6.08539	120'
Ces1f	NA			-1.7543	0.0765262	5.57394	1.53889	120'
Ltbr	lymphotoxin B receptor			-0.786303	0.0766543	29.5385	16.2972	120'
Cdc45	NA			-0.622478	0.0770652	36.4555	23.5408	120'
Asb2	ankyrin repeat and SOCS box-containing 2			1.17598	0.0773147	6.29257	14.1196	120'
Dnase1l3	deoxyribonuclease 1-like 3			4.56137	0.0778288	1.38778e-17	2.30549	120'
Slfn14	NA			4.56137	0.0778288	1.38778e-17	2.30549	120'
Slc5a12	solute carrier family 5 (sodium/glucose cotransporter), member 12			-1.20718	0.0779364	10.8339	4.66473	120'
4933413G19Rik	RIKEN cDNA 4933413G19 gene			-0.938049	0.0779849	18.4414	9.55117	120'
2810403D21Rik	RIKEN cDNA 2810403D21 gene			1.27112	0.0791251	4.98851	11.9222	120'
Etnk2	ethanolamine kinase 2			1.34468	0.0800089	4.50699	11.131	120'
Pth1r	parathyroid hormone 1 receptor			-0.802741	0.0801204	22.1137	12.4749	120'
Pla2g4f	phospholipase A2, group IVF			-3.23115	0.080458	2.54942	0.221304	120'
Slco2a1	solute carrier organic anion transporter family, member 2a1			0.561661	0.0813232	39.3614	59.2816	120'
Wdr38	WD repeat domain 38			-1.70621	0.0813943	6.29257	1.96271	120'
Slc22a1	solute carrier family 22 (organic cation transporter), member 1			-1.91033	0.0825265	4.62365	1.14155	120'
Mir6538	NA			-4.00982	0.0825822	1.85145	1.38778e-17	120'
Slc22a22	NA			-4.00982	0.0825822	1.85145	1.38778e-17	120'
Spc24	SPC24, NDC80 kinetochore complex component, homolog (S. cerevisiae)			-0.505955	0.0825822	55.0435	39.419	120'
Lypd6b	LY6/PLAUR domain containing 6B			-1.2096	0.0831594	14.2811	5.61714	120'
Zfp677	zinc finger protein 677			0.83902	0.0833187	12.2771	22.3365	120'
Sema3a	sema domain, immunoglobulin domain (Ig), short basic domain, secreted, (semaphorin) 3A			0.447381	0.0842823	74.6182	101.972	120'
Pcdha10	protocadherin alpha 10			0.552619	0.0847713	35.016	53.5822	120'
Msn	moesin			-0.574585	0.0848835	48.6698	32.4213	120'
Pcdhb5	protocadherin beta 5			0.490357	0.0863217	55.2978	75.5058	120'
Cxcl2	chemokine (C-X-C motif) ligand 2			0.718334	0.0863217	34.127	53.655	120'
Draxin	NA			-1.33387	0.0864787	9.10056	3.71993	120'
Ribc1	RIB43A domain with coiled-coils 1			1.92498	0.0867747	1.41395	6.42813	120'
Cdk6	cyclin-dependent kinase 6			-0.681863	0.0867931	34.2879	20.97	120'
Igf2bp3	insulin-like growth factor 2 mRNA binding protein 3			-0.415583	0.0876428	122.111	91.6196	120'
Hist1h2an	histone cluster 1, H2an			-1.59398	0.0879733	6.83723	2.11514	120'
4932411E22Rik	RIKEN cDNA 4932411E22 gene			-2.78082	0.0881745	3.23452	0.424539	120'
Adrb3	adrenergic receptor, beta 3			-0.76159	0.0896421	29.7096	16.5564	120'
Arid3b	AT rich interactive domain 3B (BRIGHT-like)			0.56753	0.0899592	31.9291	46.6005	120'
Rps15a-ps4	NA			-1.43364	0.0902019	11.8906	4.37037	120'
Svep1	sushi, von Willebrand factor type A, EGF and pentraxin domain containing 1			1.75896	0.0908662	2.2579	7.25294	120'
Rtl1	retrotransposon-like 1			0.704226	0.0913737	22.3793	34.1917	120'
Scpep1	serine carboxypeptidase 1			0.40846	0.0915413	68.4871	90.5479	120'
Lpar5	lysophosphatidic acid receptor 5			-1.10691	0.0916626	12.3228	5.88164	120'
Hey2	hairy/enhancer-of-split related with YRPW motif 2			0.718574	0.0917177	33.7488	54.9169	120'
BC039771	cDNA sequence BC039771			4.44836	0.0923948	1.38778e-17	2.54656	120'
Spata24	spermatogenesis associated 24			-0.544284	0.0926389	45.3823	30.4557	120'
Grap2	GRB2-related adaptor protein 2			4.44992	0.093195	1.38778e-17	2.55793	120'
Tmem123	transmembrane protein 123			0.412108	0.0932959	69.2339	90.5108	120'
Vnn1	vanin 1			-2.66655	0.0938598	3.05052	0.391263	120'
Drd1a	dopamine receptor D1A			-0.543923	0.0956102	45.989	32.2435	120'
Adat1	adenosine deaminase, tRNA-specific 1			0.445683	0.0956102	56.2734	76.5218	120'
Pcdhb13	protocadherin beta 13			0.511573	0.096174	65.9606	90.9937	120'
Cacng4	calcium channel, voltage-dependent, gamma subunit 4			-0.426589	0.096271	72.6044	53.8327	120'
Cish	cytokine inducible SH2-containing protein			0.582994	0.0964438	27.5508	41.9672	120'
Mir138-1	microRNA 138-1			-1.46096	0.0964443	9.00285	3.53692	120'
Tlcd1	TLC domain containing 1			-0.773019	0.096692	25.2492	15.2928	120'
3200001D21Rik	NA			-0.628887	0.0969698	35.2581	22.961	120'
Ptgs2os2	NA			2.17138	0.0991466	1.25402	5.24639	120'

## Sheet: Table S2
Table S2: Enriched KEGG pathways of upregulated and downregulated transcripts
PathwayName	# of Genes	Entrez Gene IDs	Observed	Expected	Enrichment ratio	Adjusted p-value	Upregulated or Downregulated
MAPK signaling pathway	18	67603, 13537, 12475, 17869, 19108, 12064, 23882, 15370, 69836, 19252, 80903, 17873, 319520, 16476, 240672, 14281, 64654, 16478	18	2.18	8.25	9.59e-10	Upregulated
Focal adhesion	15	22330, 21894, 12814, 21825, 16476, 16404, 12835, 12827, 98932, 12831, 67268, 12833, 16399, 15891, 12826	15	1.63	9.21	3.54e-09	Upregulated
ECM-receptor interaction	11	12814, 21825, 16404, 12835, 12827, 12831, 12833, 16399, 15891, 54368, 12826	11	0.7	15.71	3.54e-09	Upregulated
Pathways in cancer	15	20183, 80903, 17869, 19225, 16476, 56289, 12575, 14362, 12827, 20525, 14281, 108989, 16399, 12826, 64654	15	2.65	5.67	1.89e-06	Upregulated
Protein digestion and absorption	7	12827, 12835, 12831, 12814, 12833, 12826, 13717	7	0.63	11.02	5.68e-05	Upregulated
Regulation of actin cytoskeleton	10	22330, 80903, 12475, 12061, 16404, 98932, 67268, 16399, 404710, 64654	10	1.76	5.69	0.0002	Upregulated
Amoebiasis	7	22330, 12827, 12831, 12814, 12475, 12826, 19108	7	0.94	7.41	0.0005	Upregulated
Osteoclast differentiation	7	14282, 16477, 14281, 232790, 14284, 16476, 16478	7	0.96	7.29	0.0005	Upregulated
Small cell lung cancer	6	20183, 12827, 16399, 17869, 19225, 12826	6	0.71	8.47	0.0006	Upregulated
TGF-beta signaling pathway	6	17131, 17869, 16323, 21825, 238057, 218441	6	0.69	8.67	0.0006	Upregulated
RNA degradation	5	234594, 12227, 22057, 12226, 71701	5	0.62	8.08	0.0024	Upregulated
Complement and coagulation cascades	5	20704, 20702, 12061, 20703, 11905	5	0.62	8.08	0.0024	Upregulated
Jak-STAT signaling pathway	6	24066, 24063, 17869, 24064, 18712, 12700	6	1.25	4.82	0.0094	Upregulated
Vascular smooth muscle contraction	5	13117, 98932, 11549, 69836, 19108	5	1	4.99	0.0147	Upregulated
Axon guidance	5	13837, 20346, 20349, 16728, 14270	5	1.07	4.69	0.0171	Upregulated
Neuroactive ligand-receptor interaction	7	110304, 11549, 74191, 12061, 15551, 208188, 67168	7	2.25	3.1	0.024	Upregulated
RNA transport	5	170762, 108989, 230861, 208643, 19386	5	1.37	3.66	0.0325	Upregulated
Wnt signaling pathway	5	67772, 14362, 17869, 16476, 19108	5	1.25	3.99	0.0254	Upregulated
Bladder cancer	4	12575, 17869, 21825, 56289	4	0.35	11.43	0.0024	Upregulated
p53 signaling pathway	4	12575, 17873, 23882, 21825	4	0.57	7.02	0.0127	Upregulated
Arrhythmogenic right ventricular cardiomyopathy (ARVC)	4	109620, 13405, 16399, 16404	4	0.6	6.64	0.0147	Upregulated
PPAR signaling pathway	4	13117, 20183, 22190, 11814	4	0.65	6.14	0.0171	Upregulated
Hematopoietic cell lineage	4	21832, 12475, 16399, 54368	4	0.67	5.99	0.0171	Upregulated
Viral myocarditis	4	13405, 230861, 208643, 13052	4	0.72	5.52	0.019	Upregulated
ErbB signaling pathway	4	12575, 11839, 17869, 16476	4	0.71	5.65	0.019	Upregulated
Dilated cardiomyopathy	4	13405, 16399, 16404, 19108	4	0.72	5.52	0.019	Upregulated
Toll-like receptor signaling pathway	4	15945, 14281, 12475, 16476	4	0.82	4.87	0.0265	Upregulated
Cell cycle	4	12575, 17873, 23882, 17869	4	1.03	3.87	0.0444	Upregulated
Neurotrophin signaling pathway	4	384783, 16476, 65020, 12064	4	1.07	3.75	0.0464	Upregulated
Metabolic pathways	23	18127, 18534, 14417, 14204, 13195, 102448, 66681, 104158, 18478, 230163, 329502, 11522, 18113, 13434, 72297, 13109, 100559, 226413, 71522, 13106, 22117, 71761, 233799	23	8.19	2.81	0.0009	Downregulated
Neuroactive ligand-receptor interaction	10	19228, 12267, 14652, 12922, 237362, 19220, 11556, 13488, 11552, 14429	10	1.91	5.22	0.001	Downregulated
Arachidonic acid metabolism	5	329502, 14778, 71522, 13106, 13109	5	0.62	8.04	0.0077	Downregulated
Calcium signaling pathway	6	18127, 13867, 19220, 11556, 13488, 19059	6	1.23	4.88	0.0154	Downregulated
Purine metabolism	5	271639, 14919, 18585, 66681, 242202	5	1.16	4.31	0.0263	Downregulated
MAPK signaling pathway	6	21937, 329502, 54377, 286940, 19059, 240168	6	1.85	3.24	0.0366	Downregulated
Pathways in cancer	6	16780, 12571, 12550, 12448, 18095, 22414	6	2.25	2.67	0.045	Downregulated
Glycolysis / Gluconeogenesis	4	230163, 18534, 11522, 66681	4	0.43	9.33	0.0128	Downregulated
Tight junction	4	58220, 15163, 17880, 12741	4	0.95	4.22	0.0366	Downregulated
Drug metabolism - cytochrome P450	4	100559, 11522, 14262, 13106	4	0.6	6.65	0.0181	Downregulated
ECM-receptor interaction	4	12835, 16402, 16780, 14723	4	0.59	6.73	0.0181	Downregulated
Fc gamma R-mediated phagocytosis	4	17096, 329502, 94176, 15162	4	0.62	6.43	0.0181	Downregulated
Bile secretion	4	28254, 12780, 28248, 20517	4	0.49	8.15	0.0154	Downregulated

## Sheet: Table S3
Table S3: Enriched RNA binding protein motifs in upregulated TRAP-seq transcripts (cutoff of p < 0.05 and foldchange + 0.2)
Gene_name	Motif ID	Species	IUPAC	Motif sequence	Observed motif frequency in upregulated set	Expected motif frequency in background set	Ratio of observed/expected	Upregulated/Downregulated	5' or 3' UTR
Ot_0262	RNCMPT00262	Ostreococcus_tauri	UUUUUUK	TTTTTT[GT]	679	486.601	1.39539	Upregulated	3' UTR
HuR	RNCMPT00274	Homo_sapiens	UUUUUUK	TTTTTT[GT]	679	486.601	1.39539	Upregulated	3' UTR
SXL	RNCMPT00119	Drosophila_melanogaster	UUUUUUU	TTTTTTT	540	388.093	1.39539	Upregulated	3' UTR
RALY	RNCMPT00159	Homo_sapiens	UUUUUUB	TTTTTT[CGT]	781	570.81	1.36823	Upregulated	3' UTR
TIAR-3	RNCMPT00005	Caenorhabditis_elegans	HUUUUUU	[ACT]TTTTTT	831	610.832	1.36044	Upregulated	3' UTR
CPEB4	RNCMPT00158	Homo_sapiens	UUUUUU	TTTTTT	981	723.155	1.35656	Upregulated	3' UTR
TIAR-1	RNCMPT00256	Caenorhabditis_elegans	UUUUUU	TTTTTT	981	723.155	1.35656	Upregulated	3' UTR
Pp_0228	RNCMPT00228	Physcomitrella_patens	YUUUUUU	[TC]TTTTTT	665	491.332	1.35346	Upregulated	3' UTR
HNRNPC	RNCMPT00025	Homo_sapiens	HUUUUUK	[ACT]TTTTT[GT]	1178	878.806	1.34045	Upregulated	3' UTR
HNRNPCL1	RNCMPT00167	Homo_sapiens	HUUUUUK	[ACT]TTTTT[GT]	1178	878.806	1.34045	Upregulated	3' UTR
Tv_0236	RNCMPT00236	Trichomonas_vaginalis	YUUUUUK	[TC]TTTTT[GT]	880	656.497	1.34045	Upregulated	3' UTR
Nab2p	RNCMPT00042	Saccharomyces_cerevisiae	AAAAAAR	AAAAAA[AG]	479	357.747	1.33893	Upregulated	3' UTR
PABPC4	RNCMPT00043	Homo_sapiens	AAAAAAR	AAAAAA[AG]	479	357.747	1.33893	Upregulated	3' UTR
HuR	RNCMPT00274	Homo_sapiens	UUDUUUU	TT[AGT]TTTT	1238	928.961	1.33267	Upregulated	3' UTR
FUS	RNCMPT00018	Homo_sapiens	CGCGC	CGCGC	57	42.8706	1.32958	Upregulated	3' UTR
TIA1	RNCMPT00165	Homo_sapiens	WUUUUUB	[TA]TTTTT[CGT]	1177	885.364	1.3294	Upregulated	3' UTR
ZC3H14	RNCMPT00086	Homo_sapiens	UUUDUUU	TTT[AGT]TTT	1281	975.083	1.31373	Upregulated	3' UTR
Smp_067420	RNCMPT00232	Schistosoma_mansoni	DWWUUUU	[AGT][TA][TA]TTTT	2050	1569.12	1.30647	Upregulated	3' UTR
Lm_0255	RNCMPT00255	Leishmania_major	AAAMAAA	AAA[CA]AAA	620	475.581	1.30367	Upregulated	3' UTR
SHEP	RNCMPT00174	Drosophila_melanogaster	WAUWUWD	[TA]AT[TA]T[TA][AGT]	2928	2246.15	1.30356	Upregulated	3' UTR
TIA1	RNCMPT00165	Homo_sapiens	UUUUUBK	TTTTT[CGT][GT]	1151	889.342	1.29421	Upregulated	3' UTR
SUP-26	RNCMPT00182	Caenorhabditis_elegans	AUAUWWR	ATAT[TA][TA][AG]	797	617.202	1.29131	Upregulated	3' UTR
PFI1435w	RNCMPT00202	Plasmodium_falciparum	UKUUUUK	T[GT]TTTT[GT]	1100	852.923	1.28968	Upregulated	3' UTR
U2AF50	RNCMPT00080	Drosophila_melanogaster	UUUUUYY	TTTTT[TC][TC]	896	694.799	1.28958	Upregulated	3' UTR
SHEP	RNCMPT00174	Drosophila_melanogaster	AUAUUWD	ATATT[TA][AGT]	744	580.621	1.28139	Upregulated	3' UTR
PUM	RNCMPT00105	Drosophila_melanogaster	UGUAWDU	TGTA[TA][AGT]T	840	658.46	1.2757	Upregulated	3' UTR
Tb_0218	RNCMPT00218	Trypanosoma_brucei	DUUAUH	[AGT]TTAT[ACT]	2647	2086.55	1.2686	Upregulated	3' UTR
ELAV	RNCMPT00121	Drosophila_melanogaster	UUUDKUU	TTT[AGT][GT]TT	1601	1264.56	1.26605	Upregulated	3' UTR
SHEP	RNCMPT00174	Drosophila_melanogaster	WUAUWWA	[TA]TAT[TA][TA]A	1030	814.756	1.26418	Upregulated	3' UTR
RBMS3	RNCMPT00173	Homo_sapiens	HAUAUA	[ACT]ATATA	843	668.136	1.26172	Upregulated	3' UTR
HNRNPH2	RNCMPT00160	Homo_sapiens	GGGAGGG	GGGAGGG	147	117.269	1.25353	Upregulated	3' UTR
CPEB2	RNCMPT00012	Homo_sapiens	CHUUUUU	C[ACT]TTTTT	545	435.667	1.25096	Upregulated	3' UTR
ROX8	RNCMPT00148	Drosophila_melanogaster	MYAUUUU	[CA][TC]ATTTT	689	552.829	1.24632	Upregulated	3' UTR
HuR	RNCMPT00274	Homo_sapiens	UUKRUUU	TT[GT][AG]TTT	1045	842.682	1.24009	Upregulated	3' UTR
Hrp1p	RNCMPT00031	Saccharomyces_cerevisiae	UAYRUAV	TA[TC][AG]TA[ACG]	638	517.672	1.23244	Upregulated	3' UTR
Tv_0257	RNCMPT00257	Trichomonas_vaginalis	ADAAAAR	A[AGT]AAAA[AG]	1029	835.747	1.23123	Upregulated	3' UTR
PABPC1	RNCMPT00155	Homo_sapiens	ARAAAAM	A[AG]AAAA[CA]	713	581.83	1.22544	Upregulated	3' UTR
SART3	RNCMPT00064	Homo_sapiens	ARAAAAM	A[AG]AAAA[CA]	713	581.83	1.22544	Upregulated	3' UTR
RBMS1	RNCMPT00152	Homo_sapiens	KAUAUAS	[GT]ATATA[GC]	171	139.551	1.22536	Upregulated	3' UTR
HuR	RNCMPT00274	Homo_sapiens	UUURKUU	TTT[AG][GT]TT	983	802.257	1.22529	Upregulated	3' UTR
PUM	RNCMPT00105	Drosophila_melanogaster	UGUAHAK	TGTA[ACT]A[GT]	643	525.977	1.22249	Upregulated	3' UTR
ORB2	RNCMPT00126	Drosophila_melanogaster	KUUUKKK	[GT]TTT[GT][GT][GT]	1877	1535.81	1.22215	Upregulated	3' UTR
CG17838	RNCMPT00131	Drosophila_melanogaster	BAAAUUD	[CGT]AAATT[AGT]	731	599.516	1.21932	Upregulated	3' UTR
PUM	RNCMPT00105	Drosophila_melanogaster	UGUAYAK	TGTA[TC]A[GT]	393	324.284	1.2119	Upregulated	3' UTR
HuR	RNCMPT00274	Homo_sapiens	UUWGUUU	TT[TA]GTTT	500	413.358	1.2096	Upregulated	3' UTR
MEX-5	RNCMPT00039	Caenorhabditis_elegans	UAAUAW	TAATA[TA]	594	491.6	1.2083	Upregulated	3' UTR
RBMS3	RNCMPT00173	Homo_sapiens	MUAUAKM	[CA]TATA[GT][CA]	395	327.241	1.20706	Upregulated	3' UTR
Ng_0261	RNCMPT00261	Naegleria_gruberi	RDUUUUG	[AG][AGT]TTTTG	678	561.994	1.20642	Upregulated	3' UTR
UNC-75	RNCMPT00081	Caenorhabditis_elegans	UGUUGUD	TGTTGT[AGT]	289	239.645	1.20595	Upregulated	3' UTR
Tb_0253	RNCMPT00253	Trypanosoma_brucei	ARAAANA	A[AG]AAA[ACGT]A	1333	1106.81	1.20436	Upregulated	3' UTR
U2AF2	RNCMPT00079	Homo_sapiens	UUUUUYC	TTTTT[TC]C	329	274.049	1.20052	Upregulated	3' UTR
FMR1	RNCMPT00016	Homo_sapiens	KGACARG	[GT]GACA[AG]G	175	220.777	0.792656	Upregulated	3' UTR
Vts1p	RNCMPT00082	Saccharomyces_cerevisiae	GCUGGCS	GCTGGC[GC]	77	107.27	0.717812	Upregulated	3' UTR
Vts1p	RNCMPT00082	Saccharomyces_cerevisiae	GCUGGYS	GCTGG[TC][GC]	159	226.152	0.703066	Upregulated	3' UTR
CG2950	RNCMPT00007	Drosophila_melanogaster	CRACGAV	C[AG]ACGA[ACG]	24	15.4813	1.55025	Downregulated	3' UTR
ZC3H10	RNCMPT00085	Homo_sapiens	SSAGCGM	[GC][GC]AGCG[CA]	70	51.577	1.35719	Downregulated	3' UTR
RBP1	RNCMPT00058	Drosophila_melanogaster	WCAACRR	[TA]CAAC[AG][AG]	158	126.161	1.25236	Downregulated	3' UTR
RO3G_00049	RNCMPT00205	Rhizopus_oryzae	RGGGGAA	[AG]GGGGAA	92	75.2446	1.22268	Downregulated	3' UTR
SRSF10	RNCMPT00019	Homo_sapiens	AGAGAVM	AGAGA[ACG][CA]	397	325.207	1.22076	Downregulated	3' UTR
SRSF10	RNCMPT00089	Homo_sapiens	AGAGARR	AGAGA[AG][AG]	334	273.828	1.21974	Downregulated	3' UTR
UNC-75	RNCMPT00081	Caenorhabditis_elegans	UGUUGUD	TGTTGT[AGT]	116	147.155	0.788283	Downregulated	3' UTR
CG5213	RNCMPT00010	Drosophila_melanogaster	URCUUU	T[AG]CTTT	328	425.902	0.77013	Downregulated	3' UTR
HRB27C	RNCMPT00093	Drosophila_melanogaster	UAGGWUA	TAGG[TA]TA	17	29.0977	0.584239	Downregulated	3' UTR
FUS	RNCMPT00018	Homo_sapiens	CGCGC	CGCGC	263	82.8058	3.1761	Upregulated	5' UTR
ZC3H14	RNCMPT00086	Homo_sapiens	UUUDUUU	TTT[AGT]TTT	58	18.8111	3.08329	Upregulated	5' UTR
HuR	RNCMPT00032	Homo_sapiens	UUDUUUU	TT[AGT]TTTT	56	18.44	3.03688	Upregulated	5' UTR
Tv_0236	RNCMPT00236	Trichomonas_vaginalis	YUUUUUK	[TC]TTTTT[GT]	51	17.0715	2.98744	Upregulated	5' UTR
Ot_0262	RNCMPT00262	Ostreococcus_tauri	UUUUUUK	TTTTTT[GT]	34	11.6438	2.92	Upregulated	5' UTR
HuR	RNCMPT00274	Homo_sapiens	UUUUUUK	TTTTTT[GT]	34	11.6438	2.92	Upregulated	5' UTR
Pp_0228	RNCMPT00228	Physcomitrella_patens	YUUUUUU	[TC]TTTTTT	35	12.1309	2.88518	Upregulated	5' UTR
TIA1	RNCMPT00077	Homo_sapiens	UUUUUBK	TTTTT[CGT][GT]	66	22.8934	2.88293	Upregulated	5' UTR
TIAR-3	RNCMPT00005	Caenorhabditis_elegans	HUUUUUU	[ACT]TTTTTT	41	14.2417	2.87887	Upregulated	5' UTR
PPRC1	RNCMPT00045	Homo_sapiens	SSGCGCS	[GC][GC]GCGC[GC]	235	82.3187	2.85476	Upregulated	5' UTR
SXL	RNCMPT00119	Drosophila_melanogaster	UUUUUUU	TTTTTTT	27	9.62589	2.80494	Upregulated	5' UTR
RALY	RNCMPT00159	Homo_sapiens	UUUUUUB	TTTTTT[CGT]	40	14.3345	2.79048	Upregulated	5' UTR
CPEB4	RNCMPT00158	Homo_sapiens	UUUUUU	TTTTTT	45	16.2132	2.77551	Upregulated	5' UTR
TIAR-1	RNCMPT00256	Caenorhabditis_elegans	UUUUUU	TTTTTT	45	16.2132	2.77551	Upregulated	5' UTR
HNRNPC	RNCMPT00025	Homo_sapiens	HUUUUUK	[ACT]TTTTT[GT]	56	20.8058	2.69155	Upregulated	5' UTR
HNRNPCL1	RNCMPT00167	Homo_sapiens	HUUUUUK	[ACT]TTTTT[GT]	56	20.8058	2.69155	Upregulated	5' UTR
PFI1435w	RNCMPT00202	Plasmodium_falciparum	UKUUUUK	T[GT]TTTT[GT]	49	18.3008	2.67748	Upregulated	5' UTR
ELAV	RNCMPT00121	Drosophila_melanogaster	UUUDKUU	TTT[AGT][GT]TT	65	25.3752	2.56155	Upregulated	5' UTR
U2AF50	RNCMPT00080	Drosophila_melanogaster	UUUUUYY	TTTTT[TC][TC]	53	20.7826	2.55021	Upregulated	5' UTR
PTBP1	RNCMPT00269	Homo_sapiens	HYUUUYU	[ACT][TC]TTT[TC]T	129	50.8201	2.53837	Upregulated	5' UTR
PTBP1	RNCMPT00268	Homo_sapiens	HYUUUYU	[ACT][TC]TTT[TC]T	129	50.8201	2.53837	Upregulated	5' UTR
ZC3H10	RNCMPT00085	Homo_sapiens	SSAGCGM	[GC][GC]AGCG[CA]	153	60.4227	2.53216	Upregulated	5' UTR
LARK	RNCMPT00124	Drosophila_melanogaster	SGCGCG	[GC]GCGCG	160	64.7834	2.46977	Upregulated	5' UTR
RBM8A	RNCMPT00056	Homo_sapiens	RYGCGCB	[AG][TC]GCGC[CGT]	138	56.2941	2.45141	Upregulated	5' UTR
RBM4	RNCMPT00052	Homo_sapiens	GCGCGSS	GCGCG[GC][GC]	137	55.8997	2.45082	Upregulated	5' UTR
HuR	RNCMPT00136	Homo_sapiens	UUKRUUU	TT[GT][AG]TTT	43	18.5095	2.32313	Upregulated	5' UTR
LARK	RNCMPT00035	Drosophila_melanogaster	DCGCGCG	[AGT]CGCGCG	57	26.2334	2.1728	Upregulated	5' UTR
LARK	RNCMPT00097	Drosophila_melanogaster	DCGCGCG	[AGT]CGCGCG	57	26.2334	2.1728	Upregulated	5' UTR
SRSF2	RNCMPT00072	Homo_sapiens	GGAGWD	GGAG[TA][AGT]	235	108.97	2.15656	Upregulated	5' UTR
Pr_0249	RNCMPT00249	Phytophthora_ramorum	UUGCACD	TTGCAC[AGT]	16	7.58474	2.1095	Upregulated	5' UTR
U2AF2	RNCMPT00079	Homo_sapiens	UUUUUYC	TTTTT[TC]C	26	12.3629	2.10307	Upregulated	5' UTR
RBM4	RNCMPT00113	Homo_sapiens	GCGCGSG	GCGCG[GC]G	72	35.0011	2.05708	Upregulated	5' UTR
SRSF10	RNCMPT00090	Homo_sapiens	AGAGAVV	AGAGA[ACG][ACG]	93	67.2884	1.38211	Upregulated	5' UTR
SFPQ	RNCMPT00177	Homo_sapiens	KURRUKK	[GT]T[AG][AG]T[GT][GT]	79	62.4407	1.2652	Upregulated	5' UTR
PABPN1	RNCMPT00157	Homo_sapiens	ARAAGA	A[AG]AAGA	67	53.5339	1.25154	Upregulated	5' UTR
SRSF10	RNCMPT00019	Homo_sapiens	AGAGAVM	AGAGA[ACG][CA]	60	48.2222	1.24424	Upregulated	5' UTR
RNP4F	RNCMPT00060	Drosophila_melanogaster	AGAKARR	AGA[GT]A[AG][AG]	61	50.0546	1.21867	Upregulated	5' UTR
SRSF1	RNCMPT00107	Homo_sapiens	GGAGGA	GGAGGA	59	48.7789	1.20954	Upregulated	5' UTR
Tb_0252	RNCMPT00252	Trypanosoma_brucei	WGUAGRW	[TA]GTAG[AG][TA]	14	17.4194	0.803703	Upregulated	5' UTR
PF13_0315	RNCMPT00200	Plasmodium_falciparum	KURCAUD	[GT]T[AG]CAT[AGT]	13	17.0019	0.764622	Upregulated	5' UTR
DAZAP1	RNCMPT00013	Homo_sapiens	UAGKWWR	TAG[GT][TA][TA][AG]	15	20.5507	0.729902	Upregulated	5' UTR
EIF-2ALPHA	RNCMPT00273	Drosophila_melanogaster	WGCAUG	[TA]GCATG	12	17.6745	0.678943	Upregulated	5' UTR
ASD-1	RNCMPT00180	Caenorhabditis_elegans	WGCAUGH	[TA]GCATG[ACT]	8	12.4325	0.643476	Upregulated	5' UTR
RBM47	RNCMPT00279	Gallus_gallus	GAUGAW	GATGA[TA]	10	15.5638	0.642517	Upregulated	5' UTR
Tv_0259	RNCMPT00259	Trichomonas_vaginalis	AYCAUGD	A[TC]CATG[AGT]	6	10.5073	0.571032	Upregulated	5' UTR
MEX-5	RNCMPT00039	Caenorhabditis_elegans	UAAUAW	TAATA[TA]	5	9.48672	0.527053	Upregulated	5' UTR
HRB27C	RNCMPT00028	Drosophila_melanogaster	UAGGWWA	TAGG[TA][TA]A	3	6.23943	0.480813	Upregulated	5' UTR
QKR58E-1	RNCMPT00142	Drosophila_melanogaster	AUAAUWM	ATAAT[TA][CA]	3	6.3786	0.470323	Upregulated	5' UTR
Rbm47	RNCMPT00280	Xenopus_tropicalis	GAUGAWH	GATGA[TA][ACT]	4	10.2753	0.389281	Upregulated	5' UTR
SNRNP70	RNCMPT00070	Homo_sapiens	RWUCAAG	[AG][TA]TCAAG	3	8.53402	0.351534	Downregulated	5' UTR
Rbm42	RNCMPT00282	Xenopus_tropicalis	WACUAC	[TA]ACTAC	3	8.34589	0.359458	Downregulated	5' UTR
Tv_0259	RNCMPT00259	Trichomonas_vaginalis	AYCAUGD	A[TC]CATG[AGT]	3	7.74731	0.387231	Downregulated	5' UTR
RBM47	RNCMPT00279	Gallus_gallus	GAUGAW	GATGA[TA]	5	11.4756	0.435707	Downregulated	5' UTR
PUM	RNCMPT00105	Drosophila_melanogaster	UGUAWDU	TGTA[TA][AGT]T	4	8.10646	0.493434	Downregulated	5' UTR
SNRNP70K	RNCMPT00143	Drosophila_melanogaster	AUCAHG	ATCA[ACT]G	7	13.7502	0.509083	Downregulated	5' UTR
PABPC3	RNCMPT00153	Homo_sapiens	RAAAACM	[AG]AAAAC[CA]	7	12.7241	0.550139	Downregulated	5' UTR
Lm_0255	RNCMPT00255	Leishmania_major	AAAMAAA	AAA[CA]AAA	6	10.2613	0.584719	Downregulated	5' UTR
FXR1	RNCMPT00161	Homo_sapiens	AYGACR	A[TC]GAC[AG]	8	13.3568	0.598944	Downregulated	5' UTR
CG17838	RNCMPT00131	Drosophila_melanogaster	BAAAUUD	[CGT]AAATT[AGT]	9	13.8015	0.652103	Downregulated	5' UTR
ESRP2	RNCMPT00150	Homo_sapiens	UGGGRAD	TGGG[AG]A[AGT]	21	27.7056	0.757969	Downregulated	5' UTR
PABPC1	RNCMPT00155	Homo_sapiens	ARAAAAM	A[AG]AAAA[CA]	13	16.4353	0.790983	Downregulated	5' UTR
SART3	RNCMPT00064	Homo_sapiens	ARAAAAM	A[AG]AAAA[CA]	13	16.4353	0.790983	Downregulated	5' UTR
CG2931	RNCMPT00147	Drosophila_melanogaster	DACUAAG	[AGT]ACTAAG	10	4.78863	2.08828	Downregulated	5' UTR
RBM42	RNCMPT00151	Homo_sapiens	AACUAMG	AACTA[CA]G	4	1.86414	2.14576	Downregulated	5' UTR
MSI	RNCMPT00100	Drosophila_melanogaster	AGUAGGD	AGTAGG[AGT]	11	5.04516	2.18031	Downregulated	5' UTR
HRB98DE	RNCMPT00096	Drosophila_melanogaster	RGUAGGG	[AG]GTAGGG	8	3.55727	2.24892	Downregulated	5' UTR

## Sheet: Table S4
Table S4: Transcripts belonging to each STEM clusters identified in figure 3b, with respective fold-changes at each time point
	Log2FC 30'	Log2FC 60'	Log2FC 120'	STEM Cluster #
Map1a	0.280563	0.285533	0.538481	Cluster 1
Map1b	0.234869	0.254839	0.430792	Cluster 1
Plk2	0.121385	0.141363	0.522426	Cluster 1
Map2	0.429346	0.484383	0.63629	Cluster 1
Rgs4	0.0594978	0.468799	0.920681	Cluster 1
Cltc	0.288052	0.236165	0.465439	Cluster 1
Ddx5	0.158521	0.127895	0.422735	Cluster 1
Junb	0.807963	1.38883	1.96539	Cluster 1
Arc	1.02253	1.45646	2.09011	Cluster 1
Sphkap	0.0297927	0.00987298	0.454141	Cluster 1
Scg2	0.158717	0.215391	0.413281	Cluster 1
Jund	0.243311	0.285758	0.458296	Cluster 1
Fos	1.37962	1.95841	2.75563	Cluster 1
Nbea	0.200687	0.0895005	0.405233	Cluster 1
Akap6	0.240442	0.250991	0.477423	Cluster 1
Dusp6	0.164494	0.47411	1.11245	Cluster 1
Sptb	0.574959	0.30234	0.753766	Cluster 1
Dync1h1	0.149028	0.19096	0.576259	Cluster 1
Ank3	0.165481	0.218244	0.475956	Cluster 1
Bdnf	0.0159114	0.103111	0.438249	Cluster 1
Fosb	0.288221	0.834059	1.91891	Cluster 1
Vgf	0.162243	0.279555	0.479817	Cluster 1
Eif4g1	0.248814	0.222232	0.452599	Cluster 1
Chl1	0.178582	0.278292	0.463145	Cluster 1
Egr4	0.600741	1.22994	2.04003	Cluster 1
Usp9x	0.157144	0.108803	0.433902	Cluster 1
Srrm2	0.120493	0.170208	0.427586	Cluster 1
A830010M20Rik	0.241308	0.176341	0.514293	Cluster 1
Errfi1	0.0633232	0.608849	1.37815	Cluster 1
Ranbp2	0.245139	0.179792	0.624695	Cluster 1
Egr3	0.0538096	0.290259	0.704357	Cluster 1
Jun	0.319729	0.709736	1.01965	Cluster 1
Nptx2	0.0342887	0.138375	0.612089	Cluster 1
Egr1	0.333473	0.955741	1.61864	Cluster 1
Son	0.189958	0.214398	0.482741	Cluster 1
Fbxo33	-0.0747286	0.0830154	0.576031	Cluster 1
Sf3b1	0.29674	0.159515	0.419491	Cluster 1
Fosl2	0.0173061	0.182117	0.526231	Cluster 1
Nr4a1	0.341163	1.10692	1.86879	Cluster 1
Bhlhe40	0.0299203	0.20946	0.561413	Cluster 1
Gm13889	0.68243	1.30088	1.85758	Cluster 1
Sgk1	0.111443	0.188306	0.620811	Cluster 1
Herc1	-0.0587769	0.0475539	0.422748	Cluster 1
Ppp1r15b	0.0491673	0.234118	0.629779	Cluster 1
Cntnap2	0.251449	0.183289	0.447276	Cluster 1
Eif4g3	0.230991	0.274002	0.4492	Cluster 1
Dnajb1	0.0460409	0.481738	0.863742	Cluster 1
Irs2	0.248149	0.402378	0.734588	Cluster 1
1700086L19Rik	0.0449192	0.0901937	0.457241	Cluster 1
Pcdh8	0.549578	0.304758	0.59122	Cluster 1
Fam21	0.0775696	0.136351	0.454131	Cluster 1
Ckap5	0.28158	0.180904	0.459894	Cluster 1
Lmo7	0.151502	0.0984333	0.471924	Cluster 1
Irf2bp2	0.179819	0.221936	0.522694	Cluster 1
Sema3e	0.202991	0.202867	0.401744	Cluster 1
Lmtk3	0.208654	0.0931841	0.410507	Cluster 1
Ptgs2	0.460574	0.788707	1.31659	Cluster 1
Mia3	0.244099	0.276564	0.518123	Cluster 1
Spry2	0.244776	0.337332	0.829036	Cluster 1
Zfp281	0.129953	0.190888	0.671877	Cluster 1
Dr1	0.0562753	0.280885	0.440011	Cluster 1
1190002N15Rik	0.0399852	0.0697293	0.534017	Cluster 1
Rnf19a	0.0650937	0.0500958	0.541731	Cluster 1
Klf6	-0.0240736	0.445867	1.31942	Cluster 1
Rb1cc1	0.119108	0.0905851	0.401066	Cluster 1
Tsc22d2	0.0552367	0.110524	0.494748	Cluster 1
Hmgcr	0.118855	0.20239	0.658007	Cluster 1
Ifrd1	-0.041651	0.0170711	0.406041	Cluster 1
Ier5	0.179196	-0.00869471	0.411642	Cluster 1
Ubc	0.403048	0.404433	0.650736	Cluster 1
Nr4a2	0.0103224	0.225055	0.580092	Cluster 1
Pcm1	0.169377	0.181292	0.432299	Cluster 1
Zbtb11	0.155722	0.113632	0.561542	Cluster 1
Mcl1	0.078195	0.288082	0.723519	Cluster 1
Cnot1	0.169733	0.117567	0.468263	Cluster 1
Tpr	0.453664	0.402053	0.605114	Cluster 1
Rasd1	0.09365	0.113432	0.59917	Cluster 1
Trp53bp1	0.337499	0.309765	0.531514	Cluster 1
L1cam	0.189999	0.321688	0.499928	Cluster 1
Armcx4	0.158918	0.197541	0.410091	Cluster 1
Hcfc1	0.12418	0.134808	0.475539	Cluster 1
Prdm2	0.113352	0.163642	0.421367	Cluster 1
Zfp831	0.0941161	0.105627	0.490544	Cluster 1
Kcnh7	0.0524914	-0.0612105	0.411989	Cluster 1
Dmd	0.150504	0.227459	0.75129	Cluster 1
2310035C23Rik	0.242895	0.166093	0.433127	Cluster 1
Tmem74	0.0925805	0.157012	0.558258	Cluster 1
Mex3b	0.107662	0.2696	0.566084	Cluster 1
Dusp4	0.232847	0.1829	0.601378	Cluster 1
Golgb1	0.37526	0.389636	0.643011	Cluster 1
Gcc2	0.36904	0.43687	0.767303	Cluster 1
Akap9	0.331521	0.354654	0.670587	Cluster 1
Smad7	0.20249	0.464662	0.966365	Cluster 1
Nfil3	0.267732	0.587898	1.23979	Cluster 1
Chd8	0.142968	0.228449	0.400058	Cluster 1
Nr4a3	0.0849811	0.227259	0.620425	Cluster 1
Csrnp1	0.0178387	0.285302	0.946392	Cluster 1
Bcl6	0.292165	0.290863	0.539146	Cluster 1
Per1	0.0733596	0.137025	0.833791	Cluster 1
Slc16a1	0.0215115	0.27901	0.803622	Cluster 1
Numa1	0.489917	0.272781	0.555854	Cluster 1
Mga	0.119776	0.0882681	0.476567	Cluster 1
Zfp655	0.0436	0.0334076	0.580739	Cluster 1
Zdbf2	0.0814594	0.30127	0.626369	Cluster 1
Chd6	0.135148	0.0557632	0.409642	Cluster 1
Tiparp	0.161795	0.796414	1.71037	Cluster 1
Spty2d1	0.233276	0.377202	0.719212	Cluster 1
Dusp1	0.528888	1.3915	1.98564	Cluster 1
Siah2	0.148705	0.359036	0.477629	Cluster 1
Eprs	0.273732	0.291176	0.574328	Cluster 1
Ktn1	0.263444	0.339606	0.453369	Cluster 1
Zfp608	0.266074	0.146409	0.411564	Cluster 1
Atf3	0.557802	1.66226	2.50816	Cluster 1
Midn	0.116254	0.201147	0.605406	Cluster 1
Frmd6	-0.103992	-0.173317	0.621296	Cluster 1
D830031N03Rik	0.35495	0.20919	0.465585	Cluster 1
Ankhd1	0.212096	0.273046	0.430705	Cluster 1
Arl5b	-0.0554545	0.0145593	0.594037	Cluster 1
Igf2r	0.296245	0.214303	0.462254	Cluster 1
Tob1	-0.0270115	0.336787	0.522636	Cluster 1
Btg1	0.198751	0.407755	0.677617	Cluster 1
Smchd1	0.243057	0.123792	0.515146	Cluster 1
Gpr19	0.0572364	0.355333	0.946187	Cluster 1
Trib1	0.475391	1.3385	2.00918	Cluster 1
Topors	0.163974	0.120201	0.515373	Cluster 1
Srgap2	0.0083173	0.20858	0.410166	Cluster 1
Rnf217	0.0682541	0.00850829	0.423249	Cluster 1
Sox11	0.122131	0.227316	0.826453	Cluster 1
Adamts1	0.590409	0.606012	0.908379	Cluster 1
Ppp1r10	0.203909	0.153589	0.429754	Cluster 1
Ankrd13a	0.151427	0.00690023	0.465989	Cluster 1
Gbf1	0.14114	0.115728	0.409935	Cluster 1
Otud1	0.194303	0.227615	0.516969	Cluster 1
Atf7ip	0.149843	0.213777	0.424221	Cluster 1
Zkscan16	0.0707756	0.0944185	0.438026	Cluster 1
Egr2	0.588772	1.67702	3.07773	Cluster 1
Mcm3ap	0.0562197	0.0544275	0.439411	Cluster 1
Trip11	0.297472	0.24517	0.53098	Cluster 1
Rsrp1	0.315856	0.257314	0.456992	Cluster 1
Pcnt	0.326907	0.272615	0.443996	Cluster 1
Zfp329	0.161055	0.094347	0.441239	Cluster 1
Arxes1	-0.0528529	0.09693	0.465553	Cluster 1
Klf2	0.568133	1.19695	1.62482	Cluster 1
Setdb1	0.0848747	0.0710864	0.47266	Cluster 1
Stk40	-0.199427	-0.00969972	0.735513	Cluster 1
Arrdc3	0.196445	0.297241	0.544859	Cluster 1
Clk1	0.431713	0.307332	0.761379	Cluster 1
Nfkbiz	0.385928	0.460165	0.838781	Cluster 1
Vcl	0.153044	0.0803533	0.420568	Cluster 1
Zfp420	0.213598	0.171871	0.436931	Cluster 1
Mocs3	0.261287	0.361974	0.512391	Cluster 1
Cwc25	0.127819	0.0746266	0.406379	Cluster 1
Klf4	0.491011	1.34248	2.1182	Cluster 1
Rrp12	0.251832	0.161556	0.456441	Cluster 1
Uba6	0.170226	0.144546	0.559482	Cluster 1
Rasl11a	-0.049755	0.588141	1.01746	Cluster 1
Sap30	-0.163742	0.212874	0.514864	Cluster 1
Sik1	0.131033	0.552986	1.33452	Cluster 1
Ciart	-0.0960671	0.272161	1.16818	Cluster 1
Lrch2	0.129034	0.114884	0.410162	Cluster 1
Dusp5	0.225326	0.645908	1.01452	Cluster 1
Ccnl1	-0.041005	0.0999931	0.52759	Cluster 1
Zfhx2	0.0320507	0.180291	0.450654	Cluster 1
Unc13b	0.160889	0.188576	0.439014	Cluster 1
Rnft1	-0.0351043	-0.00585046	0.409833	Cluster 1
Rnd3	0.0324603	0.284804	1.22199	Cluster 1
Sowahc	0.314913	0.711739	0.860979	Cluster 1
Satb2	0.120673	0.296528	0.473638	Cluster 1
Ptpn12	-0.11757	0.0401324	0.451697	Cluster 1
Zfp275	0.210983	-0.0684759	0.508714	Cluster 1
Yeats2	-0.0209941	0.0360434	0.42395	Cluster 1
Dio2	-0.0522753	0.179283	0.54096	Cluster 1
Myl12a	0.199553	0.3079	0.564646	Cluster 1
Bcorl1	0.259519	0.209417	0.413745	Cluster 1
Utp14b	0.26114	0.127102	0.4448	Cluster 1
Kdm6b	0.0496988	0.171088	0.547656	Cluster 1
Cntn4	0.278108	0.153222	0.648963	Cluster 1
Myc	0.155213	0.452551	0.716739	Cluster 1
Prkx	0.173671	0.14149	0.419177	Cluster 1
G2e3	-0.182055	-0.0437155	0.426711	Cluster 1
Astn2	0.261808	0.168651	0.47562	Cluster 1
Pim1	0.383766	0.502777	0.851287	Cluster 1
Zbtb10	0.169003	0.129119	0.593598	Cluster 1
Utp20	-0.0432873	0.190318	0.415265	Cluster 1
Pigg	0.0868379	0.133518	0.470737	Cluster 1
Ier2	0.929525	1.55869	2.44945	Cluster 1
Rassf1	-0.0230277	0.0523089	0.446614	Cluster 1
Cep290	0.277178	0.142234	0.454046	Cluster 1
Zfp110	0.0842731	0.0838833	0.430246	Cluster 1
Zscan21	0.249576	0.0843499	0.45012	Cluster 1
Slc35g2	0.108414	-0.0843096	0.465057	Cluster 1
Nup155	0.148452	-0.0375203	0.420148	Cluster 1
Lbh	-0.009752	0.182587	0.533401	Cluster 1
Taf7	0.0041038	0.115913	0.405256	Cluster 1
2900055J20Rik	0.257256	0.141943	0.512494	Cluster 1
Rnf219	0.126988	0.15984	0.457222	Cluster 1
Pcdhga2	0.258166	0.171277	0.68707	Cluster 1
Nckap5l	0.0988235	0.164895	0.406892	Cluster 1
Rad50	0.234603	0.246186	0.449746	Cluster 1
Ghsr	0.0801332	0.329183	0.954439	Cluster 1
Igsf9b	0.137416	-0.0222832	0.456702	Cluster 1
Slc2a1	0.226811	0.31039	1.1421	Cluster 1
Zfp169	0.264258	0.210318	0.697998	Cluster 1
Scarna2	0.00563484	-0.0717425	0.541568	Cluster 1
Pibf1	0.0690381	0.142769	0.46029	Cluster 1
Pxdc1	0.0669397	0.207174	0.805631	Cluster 1
Recql5	0.224781	0.120259	0.500368	Cluster 1
Ddit4l	0.0442823	0.156046	0.408391	Cluster 1
Zbtb40	0.19113	-0.067745	0.594014	Cluster 1
Msantd1	-0.101978	-0.0583989	0.408294	Cluster 1
Spry4	0.0401738	0.128299	0.471085	Cluster 1
Pnpt1	-0.0571536	0.0272322	0.438295	Cluster 1
C130071C03Rik	0.197831	0.278995	0.559001	Cluster 1
Onecut2	-0.00537718	0.0425555	0.481503	Cluster 1
Vwa5a	0.22095	0.216651	0.424722	Cluster 1
Pcdhga9	0.173479	0.207481	0.552815	Cluster 1
Ppargc1b	0.103244	-0.0158756	0.476558	Cluster 1
Fzd1	0.0900259	-0.0299397	0.400859	Cluster 1
Htr1b	0.161885	0.116393	0.530703	Cluster 1
Proser1	0.0093489	0.293258	0.566869	Cluster 1
Gpr3	-0.0687409	0.0270593	0.454875	Cluster 1
Maff	0.112969	0.357985	0.818748	Cluster 1
Fancm	0.14492	0.0854378	0.403587	Cluster 1
Mbd4	0.203873	0.062909	0.422821	Cluster 1
Cmya5	0.214814	0.12657	0.780793	Cluster 1
Inhba	0.0597119	0.315638	0.560335	Cluster 1
Gpr101	0.0706664	0.120272	0.470645	Cluster 1
Pcdhb19	0.223396	0.0516252	0.568613	Cluster 1
Hist1h3a	0.199674	0.185507	0.420344	Cluster 1
Swt1	0.0500087	0.286081	0.483782	Cluster 1
Creb3l2	-0.00570254	0.117838	0.510921	Cluster 1
Cenpa	0.117241	0.0770181	0.443448	Cluster 1
Sox9	0.274035	1.0541	1.49379	Cluster 1
Emp1	0.0899168	0.0666033	0.615347	Cluster 1
Apold1	0.247101	0.213268	0.423087	Cluster 1
Pcdhb20	0.118782	0.172706	0.454722	Cluster 1
Bag3	0.141005	0.36655	0.510056	Cluster 1
Zfp712	0.0513812	-0.0242543	0.474921	Cluster 1
Pcdhb18	0.150673	0.00177576	0.434319	Cluster 1
Shisa2	-0.175461	0.208223	0.493193	Cluster 1
Mir212	0.39087	0.809535	1.3998	Cluster 1
Dclre1a	0.199017	0.0707215	0.429289	Cluster 1
Fgf16	-0.0524895	-0.0275674	0.561639	Cluster 1
Zbtb3	0.246946	0.162273	0.453204	Cluster 1
Cdkn1a	0.124282	0.319714	0.537108	Cluster 1
Pcdhb5	0.229621	0.00831257	0.490357	Cluster 1
Tmem123	0.133056	0.069797	0.412108	Cluster 1
Cyr61	0.466203	0.934105	1.53017	Cluster 1
Ankdd1b	0.0774115	0.221569	0.536539	Cluster 1
Pcdhb13	0.300131	0.100058	0.511573	Cluster 1
Mir132	0.689844	0.671256	1.3229	Cluster 1
Scpep1	-0.0298697	0.151222	0.40846	Cluster 1
Txnip	0.325378	0.442216	1.00845	Cluster 1
Zfp493	0.138157	0.203861	0.715696	Cluster 1
Gm15663	0.143885	0.22196	0.487143	Cluster 1
Pcdhgb5	0.308929	0.126956	0.456731	Cluster 1
Zfp658	-0.111068	0.324717	0.54052	Cluster 1
2610018G03Rik	0.0325636	0.314449	0.751529	Cluster 1
Rab29	-0.0312299	-0.0206916	0.57111	Cluster 1
Lpar6	0.23951	0.0671793	0.709639	Cluster 1
Zfp558	0.124102	0.134604	0.575228	Cluster 1
Adat1	-0.0233788	-0.0210296	0.445683	Cluster 1
Gem	0.00533139	0.411009	1.15295	Cluster 1
Slco2a1	0.25049	0.433123	0.561661	Cluster 1
Gm5141	0.0382963	0.113931	1.19592	Cluster 1
Hkdc1	0.177752	0.0730869	0.575079	Cluster 1
Bcl2l11	0.0157827	0.0205218	0.596603	Cluster 1
Nfkbid	0.335712	0.406018	0.536559	Cluster 1
Ampd3	0.102295	-0.202729	0.558761	Cluster 1
Pthlh	0.202963	0.447886	1.2878	Cluster 1
Cep152	0.126779	-0.0340918	0.519048	Cluster 1
Scarna10	0.494902	0.445805	1.81966	Cluster 1
Ccdc176	-0.0596158	0.262096	0.650242	Cluster 1
Arid3b	0.144187	0.228538	0.56753	Cluster 1
Cd14	0.365924	0.403996	0.865223	Cluster 1
Fam46a	0.295092	0.379345	0.921335	Cluster 1
Hey2	0.23879	0.518841	0.718574	Cluster 1
Ogfod3	-0.0118201	-0.0594136	0.768727	Cluster 1
Serpina3m	0.135644	0.832427	1.12761	Cluster 1
Thbs1	0.11767	0.411943	1.11412	Cluster 1
Cxcl2	0.121405	0.1035	0.718334	Cluster 1
Ppp1r3g	0.175091	0.0797837	0.799382	Cluster 1
Itprip	0.363508	0.773828	1.09915	Cluster 1
Cish	0.161087	0.185034	0.582994	Cluster 1
Cxcl1	-0.168461	0.39688	0.796123	Cluster 1
Rtl1	-0.125048	0.260162	0.704226	Cluster 1
4930523C07Rik	0.236803	-0.390938	0.757392	Cluster 1
Adamts13	0.00476812	-0.101945	0.998209	Cluster 1
Zfp677	0.180043	0.495804	0.83902	Cluster 1
Gm16897	0.237659	-0.0522694	0.845435	Cluster 1
Col5a1	0.512193	0.473741	1.09842	Cluster 1
Sox21	0.161191	0.149154	0.855513	Cluster 1
Asb2	0.19939	0.0311514	1.17598	Cluster 1
2810403D21Rik	0.128178	0.0711153	1.27112	Cluster 1
Scarna6	0.381471	0.643144	1.82147	Cluster 1
Etnk2	0.131703	0.464494	1.34468	Cluster 1
Zfp54	0.145173	-0.0513776	2.59694	Cluster 1
Svep1	-0.253522	-0.331609	1.75896	Cluster 1
2810404M03Rik	0.480618	-0.42903	2.15022	Cluster 1
Cbln3	-0.508999	0.889125	1.5725	Cluster 1
Ect2l	0.775789	0.333253	2.21586	Cluster 1
Gdnf	0.646833	0.064447	2.21442	Cluster 1
Dmrt2	-0.23389	-1.71528	2.76367	Cluster 1
Ribc1	-0.0411595	0.019327	1.92498	Cluster 1
Gprc5a	0.137073	1.05492	3.56923	Cluster 1
Iqgap3	-0.224053	0.170339	2.53411	Cluster 1
Zfp457	-0.475904	-1.31591	1.36343	Cluster 1
Gja5	0.726351	1.09776	5.27014	Cluster 1
Grap2	-0.650243	0.0307236	4.44992	Cluster 1
Mir1188	0.424541	0.584396	4.85329	Cluster 1
Naip5	0.421038	-0.368323	4.76841	Cluster 1
Slfn14	1.16039	-0.283797	4.56137	Cluster 1
Peg12	0.419804	0.75456	5.10974	Cluster 1
Gys2	0.354013	2.27066	3.56322	Cluster 1
BC039771	-0.044387	0.767069	4.44836	Cluster 1
Kcp	-0.605065	-2.41871	4.21483	Cluster 1
Mir423	-0.242256	-2.15172	2.65361	Cluster 1
Gad2	0.410587	-0.439994	-0.304727	Cluster 2
C1ql1	0.244368	-0.482702	-0.424819	Cluster 2
Dhtkd1	0.00341029	-0.412698	-0.431625	Cluster 2
Tmem194b	0.107738	-0.479316	-0.264131	Cluster 2
Nxph1	0.0907614	-0.401026	-0.250237	Cluster 2
Arhgap25	0.157188	-0.461729	-0.308196	Cluster 2
Cpt1a	0.330573	-0.435577	-0.466362	Cluster 2
Klhl33	0.263404	-0.550831	-0.30315	Cluster 2
Gpr21	0.023852	-0.487549	-0.560714	Cluster 2
Wnt2b	0.0892219	-0.531985	-0.562983	Cluster 2
Ghrl	0.0444249	-0.787582	-0.439485	Cluster 2
Mirlet7bhg	-0.0447875	-0.754029	-0.438946	Cluster 2
Mical1	0.0642102	-0.484322	-0.421469	Cluster 2
Mamdc4	0.0273117	-0.604971	-0.685509	Cluster 2
Arhgap6	0.33593	-0.778961	-0.517438	Cluster 2
Hist1h2bm	0.179218	-0.46961	-0.243559	Cluster 2
Cd93	0.36645	-0.552425	-0.347689	Cluster 2
Tnfrsf1a	0.148973	-0.649616	-0.342636	Cluster 2
Glp1r	0.687201	-1.01492	-1.13258	Cluster 2
Fmnl3	0.18945	-0.621412	-0.364792	Cluster 2
Tcte1	-0.0720321	-0.581181	-0.377407	Cluster 2
Angptl4	0.12747	-0.666737	-0.43383	Cluster 2
Gpr88	0.558901	-1.4991	-1.06457	Cluster 2
Hcls1	0.122021	-0.818917	-0.50121	Cluster 2
Gm11944	0.137864	-0.582056	-0.653685	Cluster 2
Gp1ba	0.16721	-0.721533	-0.718567	Cluster 2
LOC102634431	0.399512	-0.928909	-0.512728	Cluster 2
Slc13a3	0.436439	-0.832324	-0.452754	Cluster 2
Bspry	0.509409	-0.944264	-0.66594	Cluster 2
Phldb2	0.131901	-0.855973	-0.480309	Cluster 2
C030029H02Rik	0.605009	-0.710883	-0.556048	Cluster 2
Parp14	-0.0344271	-0.766451	-0.415388	Cluster 2
Ddc	0.29315	-1.05864	-1.04231	Cluster 2
BC026585	0.607644	-0.837248	-0.831376	Cluster 2
Fgd2	0.731123	-0.988767	-0.540785	Cluster 2
Adcy10	0.0788281	-0.882438	-0.661993	Cluster 2
Sp9	0.404554	-1.33442	-1.07457	Cluster 2
4921511C10Rik	0.210063	-0.82464	-0.406829	Cluster 2
Gm20324	0.0757037	-1.44745	-0.862777	Cluster 2
Gm13315	0.617934	-1.65955	-0.760579	Cluster 2
Lrp2bp	0.14773	-1.06914	-0.49443	Cluster 2
Bcl2a1a	0.614485	-1.17221	-1.09399	Cluster 2
Tssk4	0.102366	-1.87569	-1.13246	Cluster 2
Myzap	1.02889	-1.74553	-1.10762	Cluster 2
Naip2	0.500609	-1.87989	-1.69508	Cluster 2
Hus1b	-0.341356	-1.94592	-1.37372	Cluster 2
Snord118	0.323319	-1.79202	-1.41448	Cluster 2
Mep1a	0.576567	-2.6358	-2.85565	Cluster 2
Krt36	0.159967	-2.70495	-2.37366	Cluster 2
Rn45s	1.48472	0.174242	-8.4083	Cluster 3
Lars2	1.89583	0.751116	-9.70528	Cluster 3
Mir6236	2.71542	0.973473	-8.5373	Cluster 3
Rgs9	-0.0734635	0.0814143	-3.08966	Cluster 3
2810408M09Rik	-0.100548	-0.112956	-0.442987	Cluster 3
2310022B05Rik	0.00231862	-0.14664	-0.480336	Cluster 3
A330050F15Rik	-0.140223	0.0916833	-0.40002	Cluster 3
Vcpkmt	-0.218694	-0.0808229	-0.59926	Cluster 3
Bbc3	-0.0746164	-0.297055	-0.66685	Cluster 3
Gpr146	-0.0664928	-0.472363	-0.692795	Cluster 3
Ccnj	-0.0222675	-0.18535	-0.719841	Cluster 3
Zfp768	-0.0290291	-0.0955355	-0.517195	Cluster 3
Serf1	0.027086	0.157796	-0.412744	Cluster 3
Pkib	-0.116839	0.131564	-0.503063	Cluster 3
Pard6b	-0.230881	-0.135279	-0.688604	Cluster 3
Gjc3	0.0983731	-0.0365619	-0.40519	Cluster 3
Hilpda	-0.104305	0.166275	-0.533032	Cluster 3
1700048O20Rik	-0.0986204	-0.138371	-0.511451	Cluster 3
AW011738	-0.114729	-0.30804	-0.642196	Cluster 3
Gm5148	0.179256	0.179083	-0.58968	Cluster 3
Acsbg1	-0.0173794	-0.0347729	-0.448613	Cluster 3
Nr2c2ap	-0.0864031	0.245181	-0.715747	Cluster 3
Krt1	-0.106579	0.133725	-0.490301	Cluster 3
Fam183b	-0.121153	0.135687	-0.478224	Cluster 3
Ccne2	-0.0661518	-0.0577244	-0.510591	Cluster 3
Zbed4	-0.0244524	-0.0952726	-0.812347	Cluster 3
9130023H24Rik	0.168255	-0.133204	-0.554457	Cluster 3
S100a16	0.0849647	-0.124823	-0.48433	Cluster 3
Haus7	-0.0104687	0.0545164	-0.497574	Cluster 3
Gm11201	0.145814	0.0381822	-0.555279	Cluster 3
AA986860	0.0763444	0.0138347	-0.448251	Cluster 3
Cilp2	-0.188019	-0.0124286	-0.447295	Cluster 3
Opalin	0.220245	0.0359675	-0.550635	Cluster 3
Xylb	-0.0735816	-0.00138511	-0.495095	Cluster 3
Fam78a	0.133323	-0.0429342	-0.747763	Cluster 3
Spata24	-0.060637	-0.0972931	-0.544284	Cluster 3
Spc24	0.0010844	-0.231446	-0.505955	Cluster 3
Drd1a	0.199061	-0.24048	-0.543923	Cluster 3
Pcdhb6	-0.0132373	-0.00763586	-0.536293	Cluster 3
Cacng4	0.0449536	0.178882	-0.426589	Cluster 3
C920006O11Rik	0.0279925	0.27476	-0.682862	Cluster 3
Amn	-0.229408	-0.0178849	-0.815617	Cluster 3
S100a1	-0.23547	0.0144649	-0.605702	Cluster 3
B3gnt3	-0.104433	0.234841	-0.798896	Cluster 3
Oaf	-0.0651565	-0.130523	-0.608024	Cluster 3
C130036L24Rik	0.0848276	-0.270806	-0.613558	Cluster 3
A630066F11Rik	-0.115159	0.183774	-0.649074	Cluster 3
Slc25a47	0.073307	0.200912	-0.615509	Cluster 3
Cspg4	-0.0252835	-0.0452492	-0.605408	Cluster 3
Cdc45	-0.257149	0.0798988	-0.622478	Cluster 3
Tcf15	0.271507	-0.341193	-0.617613	Cluster 3
Riiad1	-0.167982	-0.175351	-0.931758	Cluster 3
1810014B01Rik	0.0873565	-0.14832	-0.698479	Cluster 3
Slc25a34	-0.0328138	0.128924	-0.910412	Cluster 3
Pla2g4e	0.0601916	-0.135317	-0.66479	Cluster 3
Rbm38	-0.164005	-0.325565	-0.813377	Cluster 3
Fhdc1	-0.0222852	-0.186055	-0.81512	Cluster 3
Nkx3-1	0.0116747	0.16743	-1.0856	Cluster 3
Cldn5	0.224382	0.0230889	-0.642024	Cluster 3
Crhr2	0.190723	-0.0958432	-1.01449	Cluster 3
Itpripl2	0.167947	-0.0160557	-0.848973	Cluster 3
Itih5	0.187821	0.254281	-0.73831	Cluster 3
Gm973	-0.0912018	-0.353468	-0.739052	Cluster 3
Tst	-0.292377	0.122691	-0.937599	Cluster 3
Slc12a7	0.0431695	-0.184448	-0.776859	Cluster 3
Creb3l1	0.0132952	0.129129	-0.624708	Cluster 3
Rasgrp3	-0.0877645	-0.448753	-0.694824	Cluster 3
Nfe2l2	0.152419	0.18439	-0.724923	Cluster 3
Nos3	0.0828338	-0.43986	-0.74664	Cluster 3
Pvrl2	-0.304812	0.00127939	-0.785475	Cluster 3
Gpx3	-0.0549111	-0.059159	-1.91327	Cluster 3
Tlcd1	-0.20487	0.11735	-0.773019	Cluster 3
Ltbr	0.0855196	-0.13989	-0.786303	Cluster 3
Cdk6	-0.272308	-0.0410606	-0.681863	Cluster 3
Oscar	0.167488	0.583694	-0.659957	Cluster 3
Pth1r	0.0196729	-0.165336	-0.802741	Cluster 3
Tfcp2l1	-0.064431	-0.673221	-0.947857	Cluster 3
Cyp4b1	-0.260315	-0.0647007	-1.41101	Cluster 3
Tcn2	-0.220882	0.327179	-1.0994	Cluster 3
4933413G19Rik	0.171707	-0.17097	-0.938049	Cluster 3
Gm16982	0.13159	-0.0868502	-0.87715	Cluster 3
Lrp2	-0.295393	-0.0599027	-1.63078	Cluster 3
Ttc22	0.13984	-0.264033	-1.07252	Cluster 3
Lypd6b	0.014011	0.0108022	-1.2096	Cluster 3
1700061G19Rik	0.0160687	-0.146834	-1.21428	Cluster 3
Zbtb42	0.282003	-0.402824	-1.10056	Cluster 3
AV039307	0.198348	-0.083301	-1.13786	Cluster 3
Slc37a2	0.00851738	0.178285	-1.23521	Cluster 3
Prox2	-0.0447111	-0.364382	-1.29915	Cluster 3
Rps15a-ps4	-0.197759	-0.0959216	-1.43364	Cluster 3
Napsa	0.211657	-0.540656	-1.09075	Cluster 3
Pck1	-0.615305	0.514397	-2.33975	Cluster 3
Slc22a12	-0.671556	-0.216972	-1.74166	Cluster 3
Duox1	-0.305979	0.0323468	-1.40772	Cluster 3
Mir138-1	0.265876	0.170971	-1.46096	Cluster 3
Gm8234	0.763242	0.892774	-1.70947	Cluster 3
Cyp2e1	0.166441	0.603823	-2.51062	Cluster 3
Draxin	0.301447	-0.779794	-1.33387	Cluster 3
Skor1	0.490527	-0.942246	-1.728	Cluster 3
Micall2	0.432117	-0.0171431	-1.58859	Cluster 3
Vwce	-0.349007	-0.497939	-1.89732	Cluster 3
Hist1h2an	0.654023	-0.784856	-1.59398	Cluster 3
Wisp1	-0.301749	-0.635372	-1.49046	Cluster 3
Sox30	-0.363664	-0.319892	-2.15855	Cluster 3
Zic3	1.4509	-1.86056	-2.88272	Cluster 3
Abca13	0.0459272	0.143826	-1.62582	Cluster 3
F5	-0.0562721	0.664883	-2.27786	Cluster 3
Hcar1	-0.413291	0.0540953	-2.3683	Cluster 3
Gm10863	0.375635	-0.623003	-1.46132	Cluster 3
Gm10012	0.889403	0.17475	-2.24296	Cluster 3
Ascl2	-0.258604	-0.387375	-1.73884	Cluster 3
Wdr38	0.309164	-0.848703	-1.70621	Cluster 3
Mab21l2	-0.222928	1.29644	-2.53878	Cluster 3
Adra2b	0.425859	-1.07041	-2.76078	Cluster 3
4631405J19Rik	-0.733468	-0.232454	-2.0343	Cluster 3
Dlx5	0.267328	-0.433892	-2.77376	Cluster 3
Slc22a1	-0.427463	-0.095868	-1.91033	Cluster 3
Adh1	0.0407024	0.674683	-3.65197	Cluster 3
Cyp2j5	-0.169141	1.77405	-3.03969	Cluster 3
4932411E22Rik	0.43273	-1.24505	-2.78082	Cluster 3
Igf2bp1	0.199319	-0.296366	-5.06739	Cluster 3
Inmt	0.562255	0.53581	-3.60678	Cluster 3
Bpifc	-1.60774	-0.300528	-4.68418	Cluster 3
Il4i1	0.168103	-0.661419	-3.20417	Cluster 3
4930461G14Rik	1.16181	-1.39263	-3.67759	Cluster 3
Ly6g5b	-0.741162	-0.344117	-4.59828	Cluster 3
Slc47a1	0.651628	-1.87935	-2.9417	Cluster 3
Lemd1	1.15855	1.03674	-4.1689	Cluster 3
Steap1	-1.01411	0.37563	-4.47066	Cluster 3
Pbld1	2.20725	2.30908	-4.92347	Cluster 3
Prss27	0.651628	-3.17446	-4.97378	Cluster 3
Cdhr5	1.36571	1.23768	-3.41325	Cluster 3
Pla2g4f	0.555842	-0.0990334	-3.23115	Cluster 3
F730035M05Rik	-0.176969	0.836019	-4.1689	Cluster 3
Teddm1	0.576567	1.2919	-4.47633	Cluster 3
Snord69	2.30032	2.49386	-4.04367	Cluster 3
Slco1a1	-1.63153	1.76093	-4.63621	Cluster 3

## Sheet: Table S5
Table S5: Enriched GO categories for transcripts belonging to STEM cluster 1
GO Domain	Category	GO Category	Observed	Expected	Enrichment ratio	Adjusted p-value
biological process	regulation of cellular biosynthetic process	GO:0031326	89	47.64	1.87	5.96e-07
biological process	regulation of cellular macromolecule biosynthetic process	GO:2000112	85	45.36	1.87	5.96e-07
biological process	regulation of biosynthetic process	GO:0009889	89	48.14	1.85	5.96e-07
biological process	regulation of macromolecule biosynthetic process	GO:0010556	86	46.14	1.86	5.96e-07
biological process	regulation of gene expression	GO:0010468	89	49.19	1.81	9.79e-07
biological process	regulation of RNA metabolic process	GO:0051252	80	42.55	1.88	1.31e-06
biological process	regulation of transcription, DNA-dependent	GO:0006355	78	41.36	1.89	1.53e-06
biological process	regulation of RNA biosynthetic process	GO:2001141	78	41.41	1.88	1.53e-06
biological process	regulation of nitrogen compound metabolic process	GO:0051171	88	49.8	1.77	2.27e-06
biological process	regulation of nucleobase-containing compound metabolic process	GO:0019219	87	49.22	1.77	2.37e-06
biological process	transcription, DNA-dependent	GO:0006351	79	42.89	1.84	2.37e-06
biological process	RNA biosynthetic process	GO:0032774	79	42.98	1.84	2.39e-06
biological process	negative regulation of cellular process	GO:0048523	79	43.2	1.83	2.79e-06
biological process	regulation of apoptotic process	GO:0042981	43	17.46	2.46	3.59e-06
biological process	negative regulation of biological process	GO:0048519	83	46.9	1.77	4.13e-06
biological process	regulation of programmed cell death	GO:0043067	43	17.68	2.43	4.54e-06
biological process	nucleobase-containing compound biosynthetic process	GO:0034654	83	47.17	1.76	4.73e-06
biological process	regulation of macromolecule metabolic process	GO:0060255	99	60.5	1.64	4.95e-06
biological process	regulation of cell death	GO:0010941	44	18.56	2.37	4.98e-06
biological process	regulation of cellular metabolic process	GO:0031323	103	64.18	1.6	4.98e-06
biological process	regulation of metabolic process	GO:0019222	112	72.04	1.55	4.98e-06
biological process	heterocycle biosynthetic process	GO:0018130	84	48.3	1.74	4.98e-06
biological process	tissue development	GO:0009888	42	17.3	2.43	4.98e-06
biological process	organic cyclic compound biosynthetic process	GO:1901362	85	49.39	1.72	5.94e-06
biological process	aromatic compound biosynthetic process	GO:0019438	83	48	1.73	6.8e-06
biological process	regulation of cellular process	GO:0050794	154	111.58	1.38	6.8e-06
biological process	cellular nitrogen compound biosynthetic process	GO:0044271	84	49.08	1.71	8.1e-06
biological process	regulation of primary metabolic process	GO:0080090	100	62.55	1.6	8.1e-06
biological process	regulation of biological process	GO:0050789	160	117.89	1.36	8.1e-06
biological process	RNA metabolic process	GO:0016070	90	54.06	1.66	8.1e-06
biological process	cell death	GO:0008219	50	23.47	2.13	1.08e-05
biological process	biological regulation	GO:0065007	164	122.62	1.34	1.14e-05
biological process	death	GO:0016265	50	23.59	2.12	1.14e-05
biological process	transcription from RNA polymerase II promoter	GO:0006366	44	19.43	2.26	1.14e-05
biological process	apoptotic process	GO:0006915	47	21.75	2.16	1.56e-05
biological process	regulation of transcription from RNA polymerase II promoter	GO:0006357	42	18.49	2.27	1.92e-05
biological process	programmed cell death	GO:0012501	47	22.06	2.13	2.24e-05
biological process	positive regulation of gene expression	GO:0010628	39	16.76	2.33	2.69e-05
biological process	positive regulation of cellular biosynthetic process	GO:0031328	42	18.78	2.24	2.69e-05
biological process	macromolecule biosynthetic process	GO:0009059	93	58.57	1.59	3.07e-05
cellular component	nucleus	GO:0005634	125	91.4	1.37	0.0024
molecular function	sequence-specific DNA binding	GO:0043565	30	7.27	4.13	8.73e-09
molecular function	sequence-specific DNA binding transcription factor activity	GO:0003700	33	9.48	3.48	3.02e-08
molecular function	nucleic acid binding transcription factor activity	GO:0001071	33	9.52	3.47	3.02e-08
molecular function	DNA binding	GO:0003677	56	26.31	2.13	1.76e-06
molecular function	transcription regulatory region DNA binding	GO:0044212	19	4.64	4.09	8.98e-06
molecular function	regulatory region nucleic acid binding	GO:0001067	19	4.77	3.98	9.97e-06
molecular function	regulatory region DNA binding	GO:0000975	19	4.77	3.98	9.97e-06
molecular function	transcription regulatory region sequence-specific DNA binding	GO:0000976	11	1.58	6.98	1.19e-05
molecular function	RNA polymerase II regulatory region sequence-specific DNA binding	GO:0000977	8	1.03	7.78	0.0002
molecular function	RNA polymerase II core promoter proximal region sequence-specific DNA binding transcription factor activity	GO:0000982	9	1.4	6.42	0.0002
molecular function	RNA polymerase II regulatory region DNA binding	GO:0001012	8	1.16	6.9	0.0004
molecular function	MAP kinase tyrosine/serine/threonine phosphatase activity	GO:0017017	4	0.22	18.27	0.0006
molecular function	RNA polymerase II core promoter proximal region sequence-specific DNA binding transcription factor activity involved in positive regulation of transcription	GO:0001077	7	0.94	7.44	0.0006
molecular function	double-stranded DNA binding	GO:0003690	9	1.62	5.56	0.0006
molecular function	RNA polymerase II transcription regulatory region sequence-specific DNA binding transcription factor activity involved in positive regulation of transcription	GO:0001228	7	0.96	7.27	0.0006
molecular function	MAP kinase phosphatase activity	GO:0033549	4	0.24	16.61	0.0009
molecular function	sequence-specific DNA binding RNA polymerase II transcription factor activity	GO:0000981	11	2.67	4.12	0.0009
molecular function	RNA polymerase II activating transcription factor binding	GO:0001102	5	0.46	10.88	0.0009
molecular function	structure-specific DNA binding	GO:0043566	10	2.34	4.27	0.0012
molecular function	dystroglycan binding	GO:0002162	2	0.04	45.68	0.0054
molecular function	nucleic acid binding	GO:0003676	62	41.33	1.5	0.0054
molecular function	enhancer sequence-specific DNA binding	GO:0001158	3	0.2	15.23	0.0083
molecular function	protein binding transcription factor activity	GO:0000988	16	6.52	2.45	0.0086
molecular function	RNA polymerase II transcription factor binding	GO:0001085	6	1.14	5.27	0.0086
molecular function	enhancer binding	GO:0035326	3	0.22	13.7	0.01
molecular function	activating transcription factor binding	GO:0033613	5	0.81	6.17	0.0105
molecular function	protein tyrosine/threonine phosphatase activity	GO:0008330	2	0.07	30.45	0.0114
molecular function	core promoter sequence-specific DNA binding	GO:0001046	4	0.5	7.94	0.0114
molecular function	protein kinase A binding	GO:0051018	4	0.55	7.31	0.0157
molecular function	enzyme binding	GO:0019899	34	20.38	1.67	0.016
molecular function	RNA polymerase II distal enhancer sequence-specific DNA binding transcription factor activity	GO:0003705	4	0.59	6.77	0.0191
molecular function	transcription factor binding	GO:0008134	15	6.7	2.24	0.0214
molecular function	transcription factor binding transcription factor activity	GO:0000989	14	6.3	2.22	0.0311
molecular function	RNA polymerase II core promoter sequence-specific DNA binding	GO:0000979	3	0.35	8.57	0.0315
molecular function	protein tyrosine/serine/threonine phosphatase activity	GO:0008138	4	0.7	5.71	0.0326
molecular function	SMAD binding	GO:0046332	5	1.14	4.39	0.0342
molecular function	E-box binding	GO:0070888	3	0.39	7.61	0.0407
molecular function	cAMP response element binding	GO:0035497	2	0.13	15.23	0.0408
molecular function	protein binding	GO:0005515	119	99.75	1.19	0.0479
molecular function	core promoter binding	GO:0001047	4	0.81	4.94	0.0479

## Sheet: Table S6
Table S1: RNA-seq significant DE transcripts at each time point
Normalized read counts are averaged from three biological replicates
	description	refSeq	entrez	log2FC	FDR	basal average normalized counts	LTP average normalized counts	Time point
Npas4	neuronal PAS domain protein 4	NM_153553	225872	1.38966	1.05892e-77	1332.17	3503.21	30'
Btg2	B-cell translocation gene 2, anti-proliferative	NM_007570	12227	1.25144	3.5832e-54	2322.85	5527.71	30'
Arc	activity regulated cytoskeletal-associated protein	NM_018790	11838	0.939249	3.77911e-29	6481.48	12427.8	30'
Scarna10	small Cajal body-specific RNA 10	NR_028517	100217413	0.826764	1.17158e-25	1205.16	2131.69	30'
Gadd45g	growth arrest and DNA-damage-inducible 45 gamma	NM_011817	23882	1.01966	1.06455e-23	1232.94	2508.18	30'
Gm13889	predicted gene 13889	NM_001145034	620695	0.763703	2.62327e-23	1529.41	2598.61	30'
Junb	Jun-B oncogene	NM_008416	16477	0.85306	7.48251e-22	6733.64	12164	30'
Arl4d	ADP-ribosylation factor-like 4D	NM_025404	80981	0.953427	5.84853e-21	622.674	1210.8	30'
Egr4	early growth response 4	NM_020596	13656	0.861822	2.92533e-13	1403.32	2552.27	30'
Kcnj2	potassium inwardly-rectifying channel, subfamily J, member 2	NM_008425	16518	0.616079	2.98008e-12	1022.66	1563.23	30'
Rgs2	regulator of G-protein signaling 2	NM_009061	19735	0.438705	1.99303e-10	2086.04	2831	30'
Egr2	early growth response 2	NM_010118	13654	0.652522	1.55534e-08	569.228	895.914	30'
Ier2	immediate early response 2	NM_010499	15936	0.530475	2.25746e-06	534.479	771.683	30'
Snora31	small nucleolar RNA, H/ACA box 31	NR_028481	100303751	2.2151	2.25746e-06	5.80489	25.7122	30'
Snora78	small nucleolar RNA, H/ACA box 7	NR_028515	100306952	0.825371	0.000260243	85.559	152.842	30'
4931440P22Rik	RIKEN cDNA 4931440P22 gene	NR_027955	71004	0.857044	0.00163254	50.3147	89.7055	30'
Snord22	small nucleolar RNA, C/D box 22	NR_004445	100127111	1.0163	0.00210306	94.0015	187.912	30'
Fos	FBJ osteosarcoma oncogene	NM_010234	14281	0.611932	0.00298728	13430.3	20522.2	30'
Scarna6	small Cajal body-specific RNA 6	NR_028519	100217415	0.709697	0.00399178	185.416	302.645	30'
Hivep2	human immunodeficiency virus type I enhancer binding protein 2	NM_010437	15273	-0.401697	0.00661986	13314.5	10079.8	30'
Mir1938	NA	NA	NA	1.64475	0.0103771	6.08541	20.1003	30'
Ntn5	netrin 5	NM_001033356	243967	-0.840649	0.0150016	56.3488	31.6226	30'
Tfap2c	NA	NA	NA	5.19886	0.0175207	1.38778e-17	4.51472	30'
Scarna2	small Cajal body-specific RNA 2	NR_028538	100217438	0.40125	0.0207479	553.217	728.352	30'
Klf2	Kruppel-like factor 2 (lung)	NM_008452	16598	0.464621	0.0257873	292.015	401.274	30'
Sned1	sushi, nidogen and EGF-like domains 1	NM_172463	208777	0.644579	0.0257873	67.1772	104.895	30'
Gm20594	NA	NA	NA	-3.39262	0.0280233	834.356	79.5456	30'
Id3	inhibitor of DNA binding 3	NM_008321	15903	0.403726	0.0285261	543.608	714.355	30'
Mir132	microRNA 132	NR_029546	387150	0.900389	0.0286817	25.7778	47.3993	30'
Mir212	microRNA 212	NR_029794	387208	0.690403	0.0356741	50.7024	83.7106	30'
Zic4	zinc finger protein of the cerebellum 4	NM_009576	22774	1.2253	0.0356741	15.6244	37.1169	30'
Hist1h3h	histone cluster 1, H3h	NM_178206	319152	1.43991	0.0356741	9.56216	28.0693	30'
Gm20199	NA	NA	NA	0.705426	0.0466027	56.1736	90.3173	30'
Mir207	microRNA 207	NR_029594	387203	3.44432	0.0466027	0.365164	5.29052	30'
Snora69	small nucleolar RNA, H/ACA box 69	NR_002900	104369	3.36363	0.0737463	0.365164	4.91925	30'
Gpr88	G-protein coupled receptor 88	NM_022427	64378	1.22729	0.0823767	17.4426	40.539	30'
Snora64	small nucleolar RNA, H/ACA box 64	NR_002897	104366	1.32053	0.0823767	7.21009	17.9109	30'
Arc	activity regulated cytoskeletal-associated protein	NM_018790	11838	1.31957	2.95077e-140	10522.2	26295.4	60'
Npas4	neuronal PAS domain protein 4	NM_153553	225872	1.69369	1.75208e-137	2183.02	7052.48	60'
Egr2	early growth response 2	NM_010118	13654	1.33069	5.93049e-124	793.172	1998.31	60'
Btg2	B-cell translocation gene 2, anti-proliferative	NM_007570	12227	1.83501	1.14237e-116	2765.44	9874.82	60'
Fos	FBJ osteosarcoma oncogene	NM_010234	14281	0.929241	3.89456e-106	20599.8	39182.3	60'
Junb	Jun-B oncogene	NM_008416	16477	1.13661	7.12827e-93	11069.2	24254.6	60'
Egr4	early growth response 4	NM_020596	13656	1.36212	2.40984e-89	2643.61	6766.89	60'
Gadd45g	growth arrest and DNA-damage-inducible 45 gamma	NM_011817	23882	1.13125	7.95742e-81	1653.07	3627.01	60'
Dusp1	dual specificity phosphatase 1	NM_013642	19252	0.859016	4.78584e-59	1817.22	3291.97	60'
Gm13889	predicted gene 13889	NM_001145034	620695	1.057	6.57253e-52	2277.56	4727.13	60'
Ier2	immediate early response 2	NM_010499	15936	0.864705	9.48494e-50	809.58	1476.24	60'
Egr1	early growth response 1	NM_007913	13653	0.734722	7.71714e-47	2815.03	4673.52	60'
Kcnj2	potassium inwardly-rectifying channel, subfamily J, member 2	NM_008425	16518	0.701848	5.04737e-45	1286.25	2094.28	60'
Nr4a1	nuclear receptor subfamily 4, group A, member 1	NM_010444	15370	0.82456	2.06832e-37	4874.11	8603.86	60'
Klf2	Kruppel-like factor 2 (lung)	NM_008452	16598	0.790131	1.23352e-34	507.387	876.561	60'
Trib1	tribbles homolog 1 (Drosophila)	NM_144549	211770	0.675857	1.42513e-27	1573.31	2517.82	60'
Ppp1r15a	protein phosphatase 1, regulatory (inhibitor) subunit 15A	NM_008654	17872	0.5405	2.86565e-27	2775.56	4037.7	60'
Arl4d	ADP-ribosylation factor-like 4D	NM_025404	80981	0.574054	6.91923e-23	1110.63	1653.36	60'
Ptgs2	prostaglandin-endoperoxide synthase 2	NM_011198	19225	0.604418	7.44015e-22	5618.93	8561.85	60'
Klf4	Kruppel-like factor 4 (gut)	NM_010637	16600	0.577081	4.76909e-21	1556.67	2321.09	60'
Mir212	microRNA 212	NR_029794	387208	1.1544	4.92241e-21	119.156	265.473	60'
Rgs4	regulator of G-protein signaling 4	NM_009062	19736	0.488143	7.00204e-20	11762.9	16519.7	60'
Nfil3	nuclear factor, interleukin 3, regulated	NM_017373	18030	0.449358	4.49577e-19	1577.5	2155.36	60'
Fosb	FBJ osteosarcoma oncogene B	NM_008036	14282	0.645702	1.30605e-18	7856.71	12242.6	60'
Dusp6	dual specificity phosphatase 6	NM_026268	67603	0.53283	7.75298e-18	6648.01	9629.84	60'
Jun	Jun oncogene	NM_010591	16476	0.472777	1.09148e-13	8254.74	11449.1	60'
Ccl9	chemokine (C-C motif) ligand 9	NM_011338	20308	-0.469503	1.46604e-13	1294.47	935.171	60'
Cyr61	cysteine rich protein 61	NM_010516	16007	0.509216	3.95898e-13	2138.83	3039.39	60'
Xist	inactive X specific transcripts	NR_001570	213742	-0.552039	9.27502e-12	817.85	558.745	60'
Sik1	salt inducible kinase 1	NM_010831	17691	0.435797	9.57688e-12	1430.71	1935.75	60'
Irs2	insulin receptor substrate 2	NM_001081212	384783	0.478562	1.60806e-09	5175	7184.27	60'
Hist1h4a	histone cluster 1, H4a	NM_178192	326619	0.52952	1.64221e-08	413.044	597.625	60'
Hist1h3a	histone cluster 1, H3a	NM_013550	360198	0.640955	3.67756e-07	143.129	222.723	60'
Dusp5	dual specificity phosphatase 5	NM_001085390	240672	0.452792	8.55956e-06	827.953	1128.15	60'
Ttn	titin	NM_028004	22138	-0.463528	1.93188e-05	402.657	291.888	60'
Rasl11a	RAS-like, family 11, member A	NM_026864	68895	0.414559	1.9659e-05	1482.8	1971.05	60'
Snora31	small nucleolar RNA, H/ACA box 31	NR_028481	100303751	1.80154	2.13744e-05	7.13242	25.563	60'
Mir132	microRNA 132	NR_029546	387150	0.756365	3.67396e-05	83.1498	141.16	60'
Cxcl5	chemokine (C-X-C motif) ligand 5	NM_009141	20311	-1.02325	4.46778e-05	65.5222	31.5337	60'
Scarna10	small Cajal body-specific RNA 10	NR_028517	100217413	0.472435	7.22638e-05	277.676	387.751	60'
Kcnj13	potassium inwardly-rectifying channel, subfamily J, member 13	NM_001110227	100040591	-1.72954	0.00021819	27.0937	7.72118	60'
Ahsg	alpha-2-HS-glycoprotein	NM_013465	11625	1.48972	0.000220076	11.7918	34.049	60'
Thbs1	thrombospondin 1	NM_011580	21825	0.419154	0.000349925	527.645	716.862	60'
Ttr	transthyretin	NM_013697	22139	-2.40127	0.00073813	1121.18	20.1015	60'
Gm19434	NA	NA	NA	-5.64549	0.000751586	6.02814	1.38778e-17	60'
Zic1	zinc finger protein of the cerebellum 1	NM_009573	22771	-1.03572	0.000889793	339.974	163.78	60'
Gm6225	NA	NA	NA	0.737681	0.000950651	51.3375	86.7589	60'
Dusp2	dual specificity phosphatase 2	NM_010090	13537	0.497788	0.00345011	141.431	202.059	60'
Iigp1	interferon inducible GTPase 1	NM_021792	60440	-0.700595	0.00749733	86.2331	52.1378	60'
Ccl4	chemokine (C-C motif) ligand 4	NM_013652	20303	-0.484313	0.00977755	1907.38	1414.4	60'
Rnf133	ring finger protein 133	NM_198251	386611	5.14557	0.0175603	1.38778e-17	4.12444	60'
Slc43a1	solute carrier family 43, member 1	NM_024497	72401	-1.57484	0.0177502	14.8553	4.89526	60'
Cyp3a11	cytochrome P450, family 3, subfamily a, polypeptide 11	NM_007818	13112	1.40689	0.0186878	8.81553	23.2398	60'
Col6a1	collagen, type VI, alpha 1	NM_009933	12833	0.463282	0.0251571	99.1516	136.293	60'
Asf1b	ASF1 anti-silencing function 1 homolog B (S. cerevisiae)	NM_024184	66929	-1.07849	0.0274702	25.5457	12.0441	60'
Ankfn1	ankyrin-repeat and fibronectin type III domain containing 1	NM_001080933	382543	-0.733508	0.0330493	56.4853	33.4219	60'
Col6a3	NA	NA	NA	-1.098	0.0367639	166.065	81.7853	60'
Hs3st3a1	heparan sulfate (glucosamine) 3-O-sulfotransferase 3A1	NM_178870	15478	-0.935849	0.0417629	29.9386	15.5824	60'
Ch25h	cholesterol 25-hydroxylase	NM_009890	12642	-0.457443	0.0429574	131.642	95.8917	60'
Casc1	cancer susceptibility candidate 1	NM_177222	320662	-0.730424	0.0460213	53.4915	31.777	60'
A330070K13Rik	NA	NA	NA	0.698135	0.053387	29.8856	48.739	60'
Ube2t	ubiquitin-conjugating enzyme E2T (putative)	NM_026024	67196	-0.800387	0.0581903	43.0919	25.0511	60'
Mir1938	NA	NA	NA	0.889514	0.0687854	17.4505	32.0389	60'
Glp1r	glucagon-like peptide 1 receptor	NM_021332	14652	-0.900078	0.0739015	99.286	53.3531	60'
Sntn	sentan, cilia apical structure protein	NM_177624	218739	-0.763004	0.0744448	41.7508	24.1289	60'
8430431K14Rik	RIKEN cDNA 8430431K14 gene	NR_002849	78103	-1.09868	0.0866412	22.2103	9.92897	60'
Impg1	interphotoreceptor matrix proteoglycan 1	NM_022016	63859	4.58677	0.0954094	1.38778e-17	2.87226	60'
Junb	Jun-B oncogene	NM_008416	16477	1.72226	0	6102.98	1.38778e-17	120'
Arc	activity regulated cytoskeletal-associated protein	NM_018790	11838	1.76023	0	6219.9	1.38778e-17	120'
Egr4	early growth response 4	NM_020596	13656	2.05214	0	1312.14	1.38778e-17	120'
Btg2	B-cell translocation gene 2, anti-proliferative	NM_007570	12227	2.29347	0	1296.79	1.38778e-17	120'
Gm13889	predicted gene 13889	NM_001145034	620695	1.51635	5.82178e-298	1688.94	1.38778e-17	120'
Nr4a1	nuclear receptor subfamily 4, group A, member 1	NM_010444	15370	1.54911	4.23458e-281	3518.79	0.345681	120'
Fos	FBJ osteosarcoma oncogene	NM_010234	14281	1.70905	1.24262e-269	10446.7	0.67457	120'
Ptgs2	prostaglandin-endoperoxide synthase 2	NM_011198	19225	1.19798	8.18772e-252	4953.07	0.669335	120'
Dusp1	dual specificity phosphatase 1	NM_013642	19252	1.28204	3.71241e-195	2192.96	1.66379	120'
Rgs4	regulator of G-protein signaling 4	NM_009062	19736	0.910023	6.56632e-187	9853.5	1.33863	120'
Rasl11a	RAS-like, family 11, member A	NM_026864	68895	1.49261	7.12665e-186	694.153	1.98697	120'
Fosb	FBJ osteosarcoma oncogene B	NM_008036	14282	1.20654	6.17202e-176	4782.04	2.70075	120'
Errfi1	ERBB receptor feedback inhibitor 1	NM_133753	74155	0.944613	7.04587e-158	4690.02	2.65995	120'
Klf4	Kruppel-like factor 4 (gut)	NM_010637	16600	1.30846	9.40713e-148	837.991	3.28261	120'
Tiparp	TCDD-inducible poly(ADP-ribose) polymerase	NM_178892	99929	0.933333	5.32447e-136	3141.89	3.64167	120'
Thbs1	thrombospondin 1	NM_011580	21825	1.4836	5.89994e-136	454.724	5.60371	120'
Dusp6	dual specificity phosphatase 6	NM_026268	67603	1.08633	2.14866e-133	4881.74	21.7869	120'
Sik1	salt inducible kinase 1	NM_010831	17691	1.24619	8.20534e-121	857.776	4.98407	120'
Cyr61	cysteine rich protein 61	NM_010516	16007	1.07316	4.28129e-118	1237.71	4.65692	120'
Egr2	early growth response 2	NM_010118	13654	2.23846	2.96686e-113	436.578	6.95293	120'
Egr1	early growth response 1	NM_007913	13653	1.30823	8.50263e-109	3262.34	7.97232	120'
Npas4	neuronal PAS domain protein 4	NM_153553	225872	1.81623	2.12689e-103	1220.77	6.27728	120'
Trib1	tribbles homolog 1 (Drosophila)	NM_144549	211770	0.942575	4.85929e-98	1682.86	14.7338	120'
Fosl2	fos-like antigen 2	NM_008037	14284	0.736353	4.34374e-97	3480.71	14.8803	120'
Gadd45g	growth arrest and DNA-damage-inducible 45 gamma	NM_011817	23882	0.913721	2.05777e-93	1373.24	11.371	120'
Ppp1r15a	protein phosphatase 1, regulatory (inhibitor) subunit 15A	NM_008654	17872	1.00013	2.57363e-92	2118.84	303.089	120'
Csrnp1	cysteine-serine-rich nuclear protein 1	NM_153287	215418	0.733883	4.82847e-87	2811.1	11.604	120'
Ier2	immediate early response 2	NM_010499	15936	1.39919	9.99695e-87	543.491	42.0962	120'
Adamts1	a disintegrin-like and metallopeptidase (reprolysin type) with thrombospondin type 1 motif, 1	NM_009621	11504	0.676779	3.62106e-85	4521.67	17.2372	120'
Trh	thyrotropin releasing hormone	NM_009426	22044	2.34567	1.4972e-84	55.6975	47.5776	120'
Jun	Jun oncogene	NM_010591	16476	0.634646	3.28174e-78	6312.68	21.4462	120'
Atf3	activating transcription factor 3	NM_007498	11910	0.835239	2.92259e-75	1891.84	24.9708	120'
Ccnl1	cyclin L1	NM_019937	56706	0.846095	6.43836e-73	1359.65	18.7915	120'
Nfil3	nuclear factor, interleukin 3, regulated	NM_017373	18030	1.03715	6.83557e-73	1085.37	27.5974	120'
Gem	GTP binding protein (gene overexpressed in skeletal muscle)	NM_010276	14579	1.01371	1.1556e-71	892.122	22.3036	120'
Maff	v-maf musculoaponeurotic fibrosarcoma oncogene family, protein F (avian)	NM_010755	17133	0.826803	1.50594e-68	1128.3	33.8089	120'
Nptx2	neuronal pentraxin 2	NM_016789	53324	0.75024	4.05082e-67	2906.95	33.7573	120'
Tpbg	trophoblast glycoprotein	NM_011627	21983	1.00485	2.49412e-65	500.232	27.1567	120'
Spry2	sprouty homolog 2 (Drosophila)	NM_011897	24064	0.611798	1.77886e-64	3156.34	36.5115	120'
Dnajb1	DnaJ (Hsp40) homolog, subfamily B, member 1	NM_018808	81489	0.661525	3.59251e-62	2531.65	52.2736	120'
Klf2	Kruppel-like factor 2 (lung)	NM_008452	16598	1.28625	1.85513e-61	266.469	44.1898	120'
Klf6	Kruppel-like factor 6	NM_011803	23849	0.584616	9.60776e-59	4920.39	54.3515	120'
Fbxo33	F-box protein 33	NM_001033156	70611	0.616435	2.419e-58	4026.11	1752.66	120'
Kcnj2	potassium inwardly-rectifying channel, subfamily J, member 2	NM_008425	16518	0.75805	1.65096e-57	843.052	61.8793	120'
Sgk1	serum/glucocorticoid regulated kinase 1	NM_011361	20393	0.537838	5.75521e-56	7059.66	51.8748	120'
Irs2	insulin receptor substrate 2	NM_001081212	384783	0.62304	1.64412e-55	3505.88	109.809	120'
Ciart	NA	NA	NA	1.07254	1.95866e-55	395.878	1243.55	120'
Sptbn2	NA	NA	NA	0.407024	4.11253e-51	36717.7	163.436	120'
Rgs2	regulator of G-protein signaling 2	NM_009061	19735	0.710648	2.16436e-48	2257.31	160.528	120'
Gpr19	G protein-coupled receptor 19	NR_072990	14760	0.777029	1.13252e-47	619.604	120.644	120'
Mir212	microRNA 212	NR_029794	387208	1.85548	5.30026e-47	68.8953	255.328	120'
Neat1	nuclear paraspeckle assembly transcript 1 (non-protein coding)	NR_003513	66961	0.828296	6.80242e-44	750.496	111.485	120'
Spty2d1	SPT2, Suppressor of Ty, domain containing 1 (S. cerevisiae)	NM_175318	101685	0.590061	4.03122e-43	1722.75	73.9799	120'
Ptbp1	polypyrimidine tract binding protein 1	NM_008956	19205	0.63778	1.77289e-42	1749.84	68.0866	120'
Plk2	polo-like kinase 2 (Drosophila)	NM_152804	20620	0.499971	7.06046e-42	18509.4	380.53	120'
Hist1h4a	histone cluster 1, H4a	NM_178192	326619	0.976755	9.72566e-42	340.104	88.9574	120'
Per1	period homolog 1 (Drosophila)	NM_011065	18626	0.571105	3.09193e-40	2054.64	60.8949	120'
Arrdc3	arrestin domain containing 3	NM_001042591	105171	0.590824	1.02162e-38	2208.56	300.202	120'
Bhlhe40	basic helix-loop-helix family, member e40	NM_011498	20893	0.462633	2.3804e-38	5277.02	72.7669	120'
Arl4d	ADP-ribosylation factor-like 4D	NM_025404	80981	0.803837	7.50848e-38	655.262	107.13	120'
Smad7	MAD homolog 7 (Drosophila)	NM_001042660	17131	0.598372	1.43298e-37	1458.72	250.858	120'
Gadd45b	growth arrest and DNA-damage-inducible 45 beta	NM_008655	17873	0.52154	9.38496e-37	2462.88	905.819	120'
Angptl4	angiopoietin-like 4	NM_020581	57875	-0.909812	3.38254e-36	569.207	119.58	120'
Jund	Jun proto-oncogene related gene d	NM_010592	16478	0.475966	5.19771e-36	9110.15	146.014	120'
Egr3	early growth response 3	NM_018781	13655	0.615763	3.03522e-34	2579.56	172.945	120'
Slc16a1	solute carrier family 16 (monocarboxylic acid transporters), member 1	NM_009196	20501	0.492352	8.23992e-34	2948.22	604.144	120'
Ifrd1	interferon-related developmental regulator 1	NM_013562	15982	0.476559	1.4698e-33	2906.95	13443.5	120'
Dusp5	dual specificity phosphatase 5	NM_001085390	240672	0.706096	2.21046e-33	661.262	48696.5	120'
Siah2	seven in absentia 2	NM_009174	20439	0.627214	2.28856e-32	920.902	206.089	120'
Klf10	Kruppel-like factor 10	NM_013692	21847	-0.516641	2.99523e-32	2506.61	768.331	120'
Cwc25	NA	NA	NA	0.561511	2.54353e-31	924.895	361.528	120'
Midn	midnolin	NM_021565	59090	0.483351	3.06818e-31	1893.89	114.698	120'
Nr4a2	nuclear receptor subfamily 4, group A, member 2	NM_013613	18227	0.658083	4.92919e-31	2113.87	621.368	120'
Dbpht2	DNA binding protein with his-thr domain	NM_198866	386753	0.447714	6.54639e-30	4154.25	1444.57	120'
Apold1	apolipoprotein L domain containing 1	NM_001109914	381823	0.588113	7.6386e-29	770.192	587.028	120'
Arl5b	ADP-ribosylation factor-like 5B	NM_029466	75869	0.577069	8.12478e-29	1499.57	1852.1	120'
Tob1	transducer of ErbB-2.1	NM_009427	22057	0.623822	9.75732e-29	1162.81	547.936	120'
Nrarp	Notch-regulated ankyrin repeat protein	NM_025980	67122	0.808039	3.90063e-28	410.235	1302.75	120'
Slc2a1	solute carrier family 2 (facilitated glucose transporter), member 1	NM_011400	20525	0.449035	2.13172e-26	1878.31	235.554	120'
Lpar6	lysophosphatidic acid receptor 6	NM_175116	67168	0.835949	3.68121e-26	271.618	110.222	120'
Cyp1b1	cytochrome P450, family 1, subfamily b, polypeptide 1	NM_009994	13078	0.902364	7.98066e-26	248.739	190.916	120'
Cxcl1	chemokine (C-X-C motif) ligand 1	NM_008176	14825	1.10569	2.21167e-25	540.22	223.223	120'
Rasd1	RAS, dexamethasone-induced 1	NM_009026	19416	0.549156	2.42852e-25	1297.29	106.945	120'
Il6	interleukin 6	NM_031168	16193	1.37827	3.44848e-25	136.046	968.081	120'
Mex3b	mex3 homolog B (C. elegans)	NM_175366	108797	0.555875	7.59259e-25	1221.09	96.8551	120'
Mafk	v-maf musculoaponeurotic fibrosarcoma oncogene family, protein K (avian)	NM_010757	17135	0.510973	1.20233e-24	1487.57	1848.78	120'
Spry1	sprouty homolog 1 (Drosophila)	NM_011896	24063	0.548541	1.45456e-24	687.955	5670.76	120'
Nr4a3	nuclear receptor subfamily 4, group A, member 3	NM_015743	18124	0.485749	1.73523e-24	1547.32	2564.65	120'
Nfkbiz	nuclear factor of kappa light polypeptide gene enhancer in B-cells inhibitor, zeta	NM_030612	80859	0.492532	9.50062e-24	1544.17	1242.83	120'
Cd14	CD14 antigen	NM_009841	12475	0.623156	1.18097e-23	1208.37	855.423	120'
Mir132	microRNA 132	NR_029546	387150	1.70277	1.81584e-23	51.7941	172.065	120'
Frmd6	FERM domain containing 6	NM_028127	319710	0.51582	2.65393e-23	1551.49	1782.88	120'
1700086L19Rik	RIKEN cDNA 1700086L19 gene	NR_030735	74284	0.46689	1.3069e-22	2058.85	7274.69	120'
1190002N15Rik	RIKEN cDNA 1190002N15 gene	NM_001033145	68861	0.536349	1.95744e-21	1759.58	884.811	120'
Dusp14	dual specificity phosphatase 14	NM_019819	56405	0.480209	3.70639e-21	1000.49	614.547	120'
Rnd3	Rho family GTPase 3	NM_028810	74194	0.543269	9.7988e-21	853.518	2844.49	120'
Dusp4	dual specificity phosphatase 4	NM_176933	319520	0.467306	2.06369e-20	1439.82	1990.68	120'
Rnf217	ring finger protein 217	NM_001146349	268291	0.519135	3.00544e-20	790.366	287.56	120'
Kdm6b	KDM1 lysine (K)-specific demethylase 6B	NM_001017426	216850	0.498855	3.02763e-20	729.19	127.594	120'
Homer1	homer homolog 1 (Drosophila)	NM_152134	26556	0.405118	4.87348e-20	10144.2	717.644	120'
Pim1	proviral integration site 1	NM_008842	18712	0.445378	1.07676e-19	1356.46	12655.2	120'
Ghsr	growth hormone secretagogue receptor	NM_177330	208188	0.863733	1.1129e-19	174.739	300.034	120'
Ppp1r3g	protein phosphatase 1, regulatory (inhibitor) subunit 3G	NM_029628	76487	0.658511	1.98452e-19	357.953	4046.56	120'
Cxcl10	chemokine (C-X-C motif) ligand 10	NM_021274	15945	0.857264	1.08146e-18	429.346	790.907	120'
Ccl9	chemokine (C-C motif) ligand 9	NM_011338	20308	-0.479916	1.81967e-18	1736.25	71.4003	120'
Gpr3	G-protein coupled receptor 3	NM_008154	14748	0.670442	5.75679e-18	319.923	1394.03	120'
C2cd4b	C2 calcium-dependent domain containing 4B	NM_001081314	75697	0.486359	2.51785e-17	756.708	291.283	120'
Tinf2	Terf1 (TRF1)-interacting nuclear factor 2	NM_145705	28113	0.642217	3.29233e-17	425.919	2648.31	120'
4930523C07Rik	RIKEN cDNA 4930523C07 gene	NR_028111	67647	0.886003	3.83524e-17	164.376	2846.27	120'
Gcnt4	glucosaminyl (N-acetyl) transferase 4, core 2 (beta-1,6-N-acetylglucosaminyltransferase)	NM_001166065	218476	0.763133	7.36033e-17	220.691	2170.77	120'
Sox11	SRY-box containing gene 11	NM_009234	20666	0.559155	7.605e-17	1401.05	1059.49	120'
Pax6	paired box gene 6	NM_013627	18508	0.5026	3.17147e-16	565.088	4148.11	120'
Mfsd2a	major facilitator superfamily domain containing 2A	NM_029662	76574	0.422664	4.04538e-16	971.699	2173.14	120'
Spry4	sprouty homolog 4 (Drosophila)	NM_011898	24066	0.496138	5.55482e-16	538.548	679.673	120'
Rasl11b	RAS-like, family 11, member B	NM_026878	68939	0.485361	4.85105e-15	2028.43	60.4052	120'
Dxo	NA	NA	NA	0.520302	8.6295e-15	433.243	759.153	120'
Rassf1	Ras association (RalGDS/AF-6) domain family member 1	NM_019713	56289	0.478247	9.96256e-15	567.306	513.002	120'
Dusp10	dual specificity phosphatase 10	NM_022019	63953	0.437412	2.61534e-14	714.981	1029.47	120'
Scarna10	small Cajal body-specific RNA 10	NR_028517	100217413	0.457852	3.07701e-14	624.622	940.117	120'
Rnf122	ring finger protein 122	NM_175136	68867	0.493425	4.20273e-14	483.026	235.16	120'
Zfp36l1	zinc finger protein 36, C3H type-like 1	NM_007564	12192	0.499667	5.0682e-14	663.613	26177.6	120'
Zfp36	zinc finger protein 36	NM_011756	22695	0.41785	5.17768e-14	1079.93	801.183	120'
Ovca2	candidate tumor suppressor in ovarian cancer 2	NM_027136	246257	0.470249	1.03886e-13	518.345	2119.43	120'
Pvr	poliovirus receptor	NM_027514	52118	0.580845	1.09611e-13	304.42	92.0793	120'
Clk1	CDC-like kinase 1	NR_027854	12747	0.453562	1.86961e-13	907.855	2217.71	120'
Vps37b	vacuolar protein sorting 37B (yeast)	NM_177876	330192	0.460282	2.07851e-13	1300.27	192.009	120'
Trmt61b	tRNA methyltransferase 61 homolog B (S. cerevisiae)	NR_027953	68789	0.589164	1.25204e-12	276.088	64.9764	120'
Inhba	inhibin beta-A	NM_008380	16323	0.595367	1.36796e-12	288.411	1132.9	120'
Il1b	interleukin 1 beta	NM_008361	16176	0.874612	4.7734e-12	327.15	621.617	120'
Arxes1	NA	NA	NA	0.401174	1.07356e-11	685.13	99.4458	120'
Emp1	epithelial membrane protein 1	NM_010128	13730	0.418976	2.68909e-11	1382.4	3537.88	120'
F8a	factor 8-associated gene A	NM_007978	14070	0.411346	5.23251e-11	577.336	65.2471	120'
Hist1h3a	histone cluster 1, H3a	NM_013550	360198	0.848305	8.61263e-11	97.0007	177.606	120'
Bmf	BCL2 modifying factor	NM_138313	171543	0.991102	4.06169e-10	56.7439	706.049	120'
Sap30	sin3 associated polypeptide	NM_021788	60406	0.465583	5.37062e-10	444.958	2551.42	120'
Bag3	BCL2-associated athanogene 3	NM_013863	29810	0.53587	1.09899e-09	485.046	10251.2	120'
Otud1	OTU domain containing 1	NM_027715	71198	0.463298	1.55822e-09	641.466	162.798	120'
Fam46a	family with sequence similarity 46, member A	NM_001160379	212943	0.497609	1.98999e-09	363.138	299.932	120'
Zic2	zinc finger protein of the cerebellum 2	NM_009574	22772	0.640813	2.00757e-09	189.527	1245.08	120'
Serpine1	serine (or cysteine) peptidase inhibitor, clade E, member 1	NM_008871	18787	0.744956	1.29255e-08	93.8966	1006.59	120'
Sphk1	sphingosine kinase 1	NM_025367	20698	0.566537	1.31811e-08	198.284	1901.53	120'
Taf7	TAF7 RNA polymerase II, TATA box binding protein (TBP)-associated factor	NM_175770	24074	0.416403	1.76589e-08	466.409	69.0189	120'
Ccrl2	chemokine (C-C motif) receptor-like 2	NM_017466	54199	0.649823	2.4553e-08	139.544	89.8753	120'
Leng8	leukocyte receptor cluster (LRC) member 8	NM_172736	232798	0.417878	4.11006e-08	438.677	264.614	120'
Lcmt2	leucine carboxyl methyltransferase 2	NM_177846	329504	0.422506	4.88681e-08	408.67	1798.05	120'
Foxc1	forkhead box C1	NM_008592	17300	0.813049	9.21739e-08	76.2633	2065.32	120'
Ptger4	prostaglandin E receptor 4 (subtype EP4)	NM_008965	19219	0.553016	1.17969e-07	180.334	1364.75	120'
Ccnj	cyclin J	NM_172839	240665	-0.470308	2.00719e-07	353.795	293.276	120'
Rab20	RAB20, member RAS oncogene family	NM_011227	19332	0.659511	2.23097e-07	113.935	1158.85	120'
Ccr7	chemokine (C-C motif) receptor 7	NM_007719	12775	1.27233	8.06939e-07	28.241	3050.32	120'
Itprip	inositol 1,4,5-triphosphate receptor interacting protein	NM_001001738	414801	0.67149	8.73696e-07	104.405	221.194	120'
Pthlh	parathyroid hormone-like peptide	NM_008970	19227	0.776142	1.03198e-06	75.7871	2235.99	120'
Tac1	tachykinin 1	NM_009311	21333	0.482067	1.35843e-06	208.388	455.294	120'
Cenpa	centromere protein A	NM_007681	12615	0.583335	1.68608e-06	135.609	138.499	120'
Fam187a	NA	NA	NA	2.33529	1.76091e-06	3.95329	203.32	120'
Tgif1	TGFB-induced factor homeobox 1	NM_009372	21815	0.54012	4.46471e-06	206.291	7379.54	120'
Cxcl2	chemokine (C-X-C motif) ligand 2	NM_009140	20310	0.57091	6.06734e-06	776.316	1157.36	120'
Cd274	CD274 antigen	NM_021893	60533	0.499754	7.08765e-06	166.303	415.055	120'
Kcne4	potassium voltage-gated channel, Isk-related subfamily, gene 4	NM_021342	57814	0.467639	7.44353e-06	207.637	2593.19	120'
Sox21	SRY-box containing gene 21	NM_177753	223227	0.476519	8.08451e-06	216.366	3325.38	120'
Onecut2	one cut domain, family member 2	NM_194268	225631	0.40451	1.79459e-05	455.985	72.8734	120'
Il1rn	interleukin 1 receptor antagonist	NM_031167	16181	0.605171	2.63149e-05	195.562	436.798	120'
Zcchc3	zinc finger, CCHC domain containing 3	NM_175126	67917	-0.426936	3.3608e-05	402.343	2206.23	120'
Col6a3	NA	NA	NA	-0.86809	3.70025e-05	77.1934	298.808	120'
Mirlet7bhg	NA	NA	NA	-0.827063	4.94237e-05	84.7554	79.9642	120'
Osm	oncostatin M	NM_001013365	18413	0.572866	5.66174e-05	148.852	4824.75	120'
Malt1	mucosa associated lymphoid tissue lymphoma translocation gene 1	NM_172833	240354	0.413294	6.32415e-05	270.529	3955.57	120'
Cxcr4	chemokine (C-X-C motif) receptor 4	NM_009911	12767	0.644971	7.44841e-05	94.7075	6169	120'
Fndc9	NA	NA	NA	0.581579	8.90371e-05	92.363	5406.3	120'
Alkbh4	alkB, alkylation repair homolog 4 (E. coli)	NM_028070	72041	-0.473442	9.01493e-05	223.516	1857.5	120'
Has1	hyaluronan synthase1	NM_008215	15116	1.09411	9.46466e-05	20.842	1790.75	120'
Gja4	gap junction protein, alpha 4	NM_008120	14612	0.78227	9.72253e-05	50.3487	1420.54	120'
Gpr65	G-protein coupled receptor 65	NM_008152	14744	1.35874	0.000108024	13.8738	9801.21	120'
Gm11974	NA	NA	NA	0.538541	0.000181367	111.926	59.4053	120'
Hcar2	NA	NA	NA	0.788007	0.000181375	47.6785	67.5701	120'
Hilpda	NA	NA	NA	0.427704	0.000275317	174.922	2723.95	120'
Lars2	leucyl-tRNA synthetase, mitochondrial	NM_153168	102436	1.43307	0.000461243	947.358	294.328	120'
Rtl1	retrotransposon-like 1	NM_184109	353326	0.524523	0.000579067	123.543	665.533	120'
Tmem86a	transmembrane protein 86A	NM_026436	67893	-0.476382	0.000714159	226.1	148.974	120'
4931440P22Rik	RIKEN cDNA 4931440P22 gene	NR_027955	71004	0.670435	0.000718773	66.8384	56.0365	120'
Zfp786	zinc finger protein 786	NM_177882	330301	-0.472522	0.000805488	167.304	219.553	120'
Prdm1	PR domain containing 1, with ZNF domain	NM_007548	12142	0.430403	0.000957763	141.633	65.8519	120'
Gm20199	NA	NA	NA	0.824412	0.000989876	43.5146	66.1386	120'
Pck1	phosphoenolpyruvate carboxykinase 1, cytosolic	NM_011044	18534	-1.42321	0.00135828	61.1794	3340.75	120'
Cartpt	CART prepropeptide	NM_013732	27220	0.72516	0.00161622	42.5067	563.598	120'
Trp53rk	transformation related protein 53 regulating kinase	NM_023815	76367	-0.479978	0.00168695	152.733	180.014	120'
Gm16386	predicted gene 16386	NR_030709	100042679	0.458715	0.00220558	124.729	4002.91	120'
Itga5	integrin alpha 5 (fibronectin receptor alpha)	NM_010577	16402	-0.414638	0.00227635	335.632	105.524	120'
Cyp4a10	cytochrome P450, family 4, subfamily a, polypeptide 10	NM_010011	13117	-2.50298	0.0025884	10.2801	510.068	120'
Il12b	interleukin 12b	NM_008352	16160	0.830981	0.00271233	90.2378	166.677	120'
Cd1d1	CD1d1 antigen	NM_007639	12479	1.05124	0.00286911	16.6667	7230.39	120'
Nfkbid	nuclear factor of kappa light polypeptide gene enhancer in B-cells inhibitor, delta	NM_172142	243910	0.516351	0.00324934	134.081	72.9852	120'
Lmbr1l	limb region 1 like	NM_029098	74775	0.409769	0.00335039	154.542	36.6978	120'
Cyp4a14	cytochrome P450, family 4, subfamily a, polypeptide 14	NM_007822	13119	-5.41748	0.00352083	5.32238	1077.64	120'
Il21	interleukin 21	NM_021782	60505	0.998986	0.00425032	16.3438	3695.69	120'
Csf2rb	colony stimulating factor 2 receptor, beta, low-affinity (granulocyte-macrophage)	NM_007780	12983	0.846869	0.00430473	24.4636	48.4863	120'
Dusp2	dual specificity phosphatase 2	NM_010090	13537	0.430489	0.00478336	164.73	70.6277	120'
Ptgdr2	NA	NA	NA	-1.34196	0.00491571	20.3275	65.478	120'
Mpzl1	myelin protein zero-like 1	NM_001083897	68481	-0.434619	0.00560492	502.405	4675.07	120'
Sp5	trans-acting transcription factor 5	NM_022435	64406	1.20576	0.00562057	10.9522	5798.63	120'
Gm6225	NA	NA	NA	0.65577	0.00627077	41.7749	35.8188	120'
Otx1	orthodenticle homolog 1 (Drosophila)	NM_011023	18423	0.728754	0.00648384	39.9463	157.501	120'
3930402G23Rik	RIKEN cDNA 3930402G23 gene	NR_030715	665306	0.637483	0.00663832	43.3799	4893.08	120'
Sertad3	SERTA domain containing 3	NM_133210	170742	0.468631	0.00667588	92.2753	1426.34	120'
Spdya	speedy homolog A (Xenopus laevis)	NM_029254	70891	1.16429	0.00824862	11.3878	373.904	120'
Gper1	NA	NA	NA	0.55247	0.00827705	61.176	130.06	120'
Aldh1a3	aldehyde dehydrogenase family 1, subfamily A3	NM_053080	56847	0.606196	0.00880295	52.9197	1062.06	120'
Gprc5a	G protein-coupled receptor, family C, group 5, member A	NM_181444	232431	0.981549	0.00884144	17.3876	86.6411	120'
Als2cl	ALS2 C-terminal like	NM_146228	235633	0.402673	0.0109481	130.875	82.0655	120'
Parp16	poly (ADP-ribose) polymerase family, member 16	NM_177460	214424	-0.564879	0.0113564	77.4632	1145.31	120'
Nphs1	nephrosis 1 homolog, nephrin (human)	NM_019459	54631	0.68633	0.0114126	45.2511	717.772	120'
Cxcl3	chemokine (C-X-C motif) ligand 3	NM_203320	330122	1.50033	0.0116216	6.00161	134.822	120'
Lipt2	lipoyl(octanoyl) transferase 2 (putative)	NM_026010	67164	-0.416027	0.0116866	143.147	78.1803	120'
Kcnj8	potassium inwardly-rectifying channel, subfamily J, member 8	NM_008428	16523	0.521516	0.0117234	69.6193	50.7467	120'
Lpar5	lysophosphatidic acid receptor 5	NM_001163269	381810	-1.9478	0.0117767	10.5915	1999.62	120'
Ttr	transthyretin	NM_013697	22139	-1.06279	0.0121514	31.4147	1338.29	120'
Esm1	endothelial cell-specific molecule 1	NM_023612	71690	1.34221	0.0127234	9.34473	160.14	120'
Atoh8	atonal homolog 8 (Drosophila)	NM_153778	71093	0.513753	0.0135338	64.5572	3374.97	120'
Slc10a6	solute carrier family 10 (sodium/bile acid cotransporter family), member 6	NM_029415	75750	0.594452	0.0143402	48.228	484.395	120'
S100a4	S100 calcium binding protein A4	NM_011311	20198	-0.686701	0.0160869	54.3003	27.7777	120'
Galr1	galanin receptor 1	NM_008082	14427	1.21256	0.0166843	9.09072	2444.52	120'
Rnf138rt1	NA	NA	NA	0.825024	0.0169378	28.628	44.2208	120'
Gm6537	NA	NA	NA	-2.02636	0.0169686	10.9899	174.341	120'
Orc1	NA	NA	NA	-0.818457	0.0179601	38.0327	48.0262	120'
Gpr88	G-protein coupled receptor 88	NM_022427	64378	-0.962907	0.0190802	29.1052	779.224	120'
Clcf1	cardiotrophin-like cytokine factor 1	NM_019952	56708	0.714119	0.0191478	29.5391	317.588	120'
Kbtbd13	NA	NA	NA	-1.35392	0.019271	17.9369	588.524	120'
Tssk1	testis-specific serine kinase 1	NM_009435	22114	1.93091	0.019761	2.33584	304.436	120'
9130019O22Rik	RIKEN cDNA 9130019O22 gene	NM_030226	78921	-0.432785	0.0227672	120.243	30.8738	120'
Agpat2	1-acylglycerol-3-phosphate O-acyltransferase 2 (lysophosphatidic acid acyltransferase, beta)	NM_026212	67512	-0.753926	0.0232854	42.144	464.84	120'
Gm10548	NA	NA	NA	-0.656004	0.023552	53.2553	18521.7	120'
Fam86	family with sequence similarity 86	NM_027446	70511	-0.504079	0.0237096	88.0957	2587.54	120'
Bora	NA	NA	NA	-0.517934	0.0260338	78.0372	5999.47	120'
Pdzd9	NA	NA	NA	-0.856754	0.0267054	31.2802	3232.73	120'
Mir138-1	microRNA 138-1	NR_029819	387156	-1.44301	0.0303305	16.0016	9029.54	120'
Sucnr1	succinate receptor 1	NM_032400	84112	-1.40251	0.0309932	13.3263	670.757	120'
Has3	hyaluronan synthase 3	NM_008217	15118	0.401337	0.0309932	110.241	35.1582	120'
Gdf15	growth differentiation factor 15	NM_011819	23886	0.850731	0.0309932	26.2056	113.058	120'
1810011O10Rik	RIKEN cDNA 1810011O10 gene	NM_026931	69068	0.654553	0.0315036	41.6127	32.7922	120'
Dmbx1	diencephalon/mesencephalon homeobox 1	NM_130865	140477	-2.16148	0.0315297	9.15107	4241.6	120'
Gm16702	NA	NA	NA	-0.747464	0.03166	45.8427	1003.15	120'
Hsh2d	hematopoietic SH2 domain containing	NM_197944	209488	-4.64927	0.0325234	3.01705	1802.44	120'
Gm6654	NA	NA	NA	-2.37249	0.0337084	7.29153	20.2202	120'
Myh11	myosin, heavy polypeptide 11, smooth muscle	NM_013607	17880	0.646399	0.0349432	35.578	2222.62	120'
F5	coagulation factor V	NM_007976	14067	1.1696	0.0355891	8.04817	34.6621	120'
Il10	interleukin 10	NM_010548	16153	1.45852	0.0364526	5.57002	832.321	120'
Lsr	lipolysis stimulated lipoprotein receptor	NM_017405	54135	-0.452737	0.0426978	101.073	2602.75	120'
4930474G06Rik	NA	NA	NA	1.18639	0.0429388	7.36386	10373.6	120'
Six3os1	Six3 opposite strand transcript 1	NR_038086	100043902	-2.8388	0.0429792	5.64686	44.4465	120'
Tube1	epsilon-tubulin 1	NM_028006	71924	0.635593	0.0483142	38.3103	17.908	120'
Cdk1	cyclin-dependent kinase 1	NM_007659	12534	-1.26843	0.0486498	15.5637	1156.62	120'
Marveld2	MARVEL (membrane-associating) domain containing 2	NM_178410	218518	0.739477	0.0490409	21.4097	25.6236	120'
Lgr6	leucine-rich repeat-containing G protein-coupled receptor 6	NM_001033409	329252	-0.595615	0.0496549	55.2201	18.1322	120'
Cyp4a31	cytochrome P450, family 4, subfamily a, polypeptide 31	NM_201640	666168	-4.48959	0.0532935	2.69271	16.8099	120'
Sox15	SRY-box containing gene 15	NM_009235	20670	-4.48925	0.0547349	2.72526	11362.3	120'
Gabrq	gamma-aminobutyric acid (GABA) A receptor, subunit theta	NM_020488	57249	-1.52161	0.0583864	10.8182	25.5969	120'
Fstl3	follistatin-like 3	NM_031380	83554	-1.38655	0.060754	12.5055	11018.1	120'
Dsc1	desmocollin 1	NM_013504	13505	1.0963	0.0611036	8.2954	21.1211	120'
Lpin3	lipin 3	NM_022883	64899	0.522653	0.0617289	45.1994	2037.87	120'
Gdap10	NA	NA	NA	0.551537	0.0632002	46.6057	67.9887	120'
4933413J09Rik	NA	NA	NA	-3.20775	0.0636849	4.02332	5333.96	120'
Rrad	Ras-related associated with diabetes	NM_019662	56437	0.427935	0.0649386	82.376	648.871	120'
Opn5	opsin 5	NM_181753	353344	3.22248	0.0655025	0.32619	8085.38	120'
Acta2	actin, alpha 2, smooth muscle, aorta	NM_007392	11475	0.41438	0.0666273	86.8804	2075.41	120'
Akap3	A kinase (PRKA) anchor protein 3	NM_009650	11642	-1.57738	0.0670999	9.94725	23.2298	120'
Slc30a2	solute carrier family 30 (zinc transporter), member 2	NM_001039677	230810	-0.523433	0.0682672	63.3129	35.3587	120'
Rsad2	radical S-adenosyl methionine domain containing 2	NM_021384	58185	0.439354	0.0700261	71.113	352.28	120'
Epor	erythropoietin receptor	NM_010149	13857	-0.425811	0.0701481	97.8426	1432.68	120'
BC055111	cDNA sequence BC055111	NM_183182	242602	2.66292	0.0713296	0.64769	11.6509	120'
Gprin2	G protein regulated inducer of neurite outgrowth 2	NM_183209	432839	-0.70939	0.0737271	36.6241	3268.39	120'
Ccl5	chemokine (C-C motif) ligand 5	NM_013653	20304	0.478393	0.0741247	51.1205	15.6876	120'
BC030867	cDNA sequence BC030867	NM_153544	217216	1.01594	0.0747984	9.94623	1276.3	120'
Drd1a	dopamine receptor D1A	NM_010076	13488	-0.441701	0.0748372	92.3601	1954.13	120'
Foxc2	forkhead box C2	NM_013519	14234	1.39921	0.0761997	4.45037	17.3177	120'
A930011G23Rik	RIKEN cDNA A930011G23 gene	NR_030692	319818	-0.924265	0.0762258	21.6009	4830.56	120'
Aox3	aldehyde oxidase 3	NM_023617	71724	0.688889	0.0783126	22.7398	8.95861	120'
Nkx3-1	NK-3 transcription factor, locus 1 (Drosophila)	NM_010921	18095	-0.74772	0.0789989	31.7551	10293.8	120'
Tex19.1	testis expressed gene 19.1	NM_028602	73679	4.42245	0.0804777	1.38778e-17	168.226	120'
AI607873	NA	NA	NA	-0.631458	0.0818721	41.9786	34007.8	120'
Umod	uromodulin	NM_009470	22242	-2.62279	0.0824188	4.80917	20137.5	120'
Spata31d1d	NA	NA	NA	-4.30685	0.0824928	2.36803	21065.6	120'
Scin	scinderin	NM_009132	20259	0.518731	0.083613	45.2777	4282.27	120'
Zic1	zinc finger protein of the cerebellum 1	NM_009573	22771	-0.457813	0.084339	159.364	248.648	120'
Mstn	myostatin	NM_010834	17700	0.896879	0.0844246	16.1333	9.30605	120'
Flt3l	FMS-like tyrosine kinase 3 ligand	NM_013520	14256	0.840655	0.0857882	15.4139	5466.3	120'
2310001K24Rik	RIKEN cDNA 2310001K24 gene	NR_028122	69517	4.29272	0.0860075	1.38778e-17	2068.09	120'
Atp10a	ATPase, class V, type 10A	NM_009728	11982	0.401313	0.0888115	90.8963	6360.52	120'
Pla2g4e	phospholipase A2, group IVE	NM_177845	329502	-0.497943	0.0891645	72.931	20.3718	120'
Patl2	protein associated with topoisomerase II homolog 2 (yeast)	NM_026251	67578	4.28795	0.0927699	1.38778e-17	283.904	120'
Sp7	Sp7 transcription factor 7	NM_130458	170574	0.436283	0.0933445	78.9093	5.02323	120'
Grap2	GRB2-related adaptor protein 2	NM_010815	17444	3.08103	0.0945728	0.325622	3.63262	120'
Nup37	nucleoporin 37	NM_028334	69736	-0.431113	0.0947509	82.4173	4.34467	120'
9430060I03Rik	RIKEN cDNA 9430060I03 gene	NR_015525	100037260	-0.876034	0.0963276	21.4892	2.30028	120'
Arrdc1	arrestin domain containing 1	NR_027876	215705	0.494837	0.0983811	42.7911	2.31874	120'
Gsx1	GS homeobox 1	NM_008178	14842	1.53275	0.0985501	3.0507	2.63336	120'

## Sheet: Table S7
Table S7: Transcripts DE in RNA-seq, TRAP-seq, or in both
Yes = significant, No = not significant
Gene symbol	Gene description	TRAP-seq, RNA-seq, or both	30' TRAP-seq	60' TRAP-seq	120' TRAP-seq	30' RNA-seq	60' RNA-seq	120' RNA-seq
1500015O10Rik	RIKEN cDNA 1500015O10 gene	TRAP-seq	No	Yes	No	No	No	No
1700001K23Rik	NA	TRAP-seq	No	Yes	No	No	No	No
1700001L05Rik	RIKEN cDNA 1700001L05 gene	TRAP-seq	No	No	Yes	No	No	No
1700007K09Rik	RIKEN cDNA 1700007K09 gene	TRAP-seq	Yes	No	No	No	No	No
1700008O03Rik	RIKEN cDNA 1700008O03 gene	TRAP-seq	No	Yes	No	No	No	No
1700012I11Rik	NA	TRAP-seq	No	Yes	No	No	No	No
1700015F17Rik	NA	TRAP-seq	No	Yes	No	No	No	No
1700019O17Rik	RIKEN cDNA 1700019O17 gene	TRAP-seq	No	Yes	No	No	No	No
1700048O20Rik	NA	TRAP-seq	No	No	Yes	No	No	No
1700061G19Rik	RIKEN cDNA 1700061G19 gene	TRAP-seq	No	No	Yes	No	No	No
1700063O14Rik	NA	TRAP-seq	No	Yes	No	No	No	No
1700123L14Rik	nucleoporin 50 pseudogene	TRAP-seq	No	Yes	No	No	No	No
1810012K16Rik	NA	TRAP-seq	No	Yes	No	No	No	No
1810014B01Rik	RIKEN cDNA 1810014B01 gene	TRAP-seq	No	No	Yes	No	No	No
2310022B05Rik	RIKEN cDNA 2310022B05 gene	TRAP-seq	No	No	Yes	No	No	No
2310034O05Rik	NA	TRAP-seq	No	Yes	No	No	No	No
2310035C23Rik	RIKEN cDNA 2310035C23 gene	TRAP-seq	No	No	Yes	No	No	No
2410021H03Rik	NA	TRAP-seq	No	Yes	No	No	No	No
2610018G03Rik	RIKEN cDNA 2610018G03 gene	TRAP-seq	No	No	Yes	No	No	No
2610100L16Rik	NA	TRAP-seq	No	Yes	No	No	No	No
2700049A03Rik	RIKEN cDNA 2700049A03 gene	TRAP-seq	No	No	Yes	No	No	No
2810403D21Rik	RIKEN cDNA 2810403D21 gene	TRAP-seq	No	No	Yes	No	No	No
2810404M03Rik	NA	TRAP-seq	No	No	Yes	No	No	No
2810408M09Rik	RIKEN cDNA 2810408M09 gene	TRAP-seq	No	No	Yes	No	No	No
2900055J20Rik	NA	TRAP-seq	No	No	Yes	No	No	No
3110009F21Rik	NA	TRAP-seq	No	Yes	No	No	No	No
3200001D21Rik	NA	TRAP-seq	No	No	Yes	No	No	No
4631405J19Rik	NA	TRAP-seq	No	No	Yes	No	No	No
4921511C10Rik	NA	TRAP-seq	No	Yes	No	No	No	No
4930413G21Rik	NA	TRAP-seq	Yes	No	No	No	No	No
4930426D05Rik	NA	TRAP-seq	No	Yes	No	No	No	No
4930461G14Rik	NA	TRAP-seq	No	No	Yes	No	No	No
4931406H21Rik	RIKEN cDNA 4931406H21 gene	TRAP-seq	No	Yes	No	No	No	No
4932411E22Rik	RIKEN cDNA 4932411E22 gene	TRAP-seq	No	No	Yes	No	No	No
4933401H06Rik	NA	TRAP-seq	No	Yes	No	No	No	No
4933413G19Rik	RIKEN cDNA 4933413G19 gene	TRAP-seq	No	No	Yes	No	No	No
4933432I03Rik	NA	TRAP-seq	No	Yes	No	No	No	No
4933439K11Rik	NA	TRAP-seq	No	Yes	No	No	No	No
5031434O11Rik	NA	TRAP-seq	No	Yes	No	No	No	No
5730559C18Rik	RIKEN cDNA 5730559C18 gene	TRAP-seq	No	Yes	No	No	No	No
9130023H24Rik	RIKEN cDNA 9130023H24 gene	TRAP-seq	No	No	Yes	No	No	No
9430021M05Rik	NA	TRAP-seq	No	Yes	No	No	No	No
9430037G07Rik	NA	TRAP-seq	No	Yes	No	No	No	No
9430083A17Rik	RIKEN cDNA 9430083A17 gene	TRAP-seq	No	No	Yes	No	No	No
A230001M10Rik	NA	TRAP-seq	No	Yes	No	No	No	No
A230065H16Rik	RIKEN cDNA A230065H16 gene	TRAP-seq	Yes	No	Yes	No	No	No
A330050F15Rik	RIKEN cDNA A330050F15 gene	TRAP-seq	No	No	Yes	No	No	No
A630066F11Rik	RIKEN cDNA A630066F11 gene	TRAP-seq	No	No	Yes	No	No	No
A830010M20Rik	RIKEN cDNA A830010M20 gene	TRAP-seq	No	No	Yes	No	No	No
A830082N09Rik	RIKEN cDNA A830082N09 gene	TRAP-seq	No	No	Yes	No	No	No
AA986860	expressed sequence AA986860	TRAP-seq	No	No	Yes	No	No	No
Abca13	ATP-binding cassette, sub-family A (ABC1), member 13	TRAP-seq	No	No	Yes	No	No	No
Abcc2	ATP-binding cassette, sub-family C (CFTR/MRP), member 2	TRAP-seq	No	No	Yes	No	No	No
Acan	aggrecan	TRAP-seq	Yes	No	No	No	No	No
Acot12	acyl-CoA thioesterase 12	TRAP-seq	Yes	No	No	No	No	No
Acsbg1	acyl-CoA synthetase bubblegum family member 1	TRAP-seq	No	No	Yes	No	No	No
Acsm2	acyl-CoA synthetase medium-chain family member 2	TRAP-seq	No	No	Yes	No	No	No
Actl7b	actin-like 7b	TRAP-seq	No	No	Yes	No	No	No
Adam3	a disintegrin and metallopeptidase domain 3 (cyritestin)	TRAP-seq	No	No	Yes	No	No	No
Adamts13	a disintegrin-like and metallopeptidase (reprolysin type) with thrombospondin type 1 motif, 13	TRAP-seq	No	No	Yes	No	No	No
Adamts18	a disintegrin-like and metallopeptidase (reprolysin type) with thrombospondin type 1 motif, 18	TRAP-seq	No	Yes	No	No	No	No
Adat1	adenosine deaminase, tRNA-specific 1	TRAP-seq	No	No	Yes	No	No	No
Adcy10	adenylate cyclase 10	TRAP-seq	No	Yes	No	No	No	No
Adh1	alcohol dehydrogenase 1 (class I)	TRAP-seq	No	No	Yes	No	No	No
Adra1a	adrenergic receptor, alpha 1a	TRAP-seq	No	Yes	No	No	No	No
Adra2b	adrenergic receptor, alpha 2b	TRAP-seq	No	No	Yes	No	No	No
Adrb3	adrenergic receptor, beta 3	TRAP-seq	No	No	Yes	No	No	No
Adrbk2	adrenergic receptor kinase, beta 2	TRAP-seq	Yes	No	No	No	No	No
Afap1	actin filament associated protein 1	TRAP-seq	No	No	Yes	No	No	No
Afap1l2	actin filament associated protein 1-like 2	TRAP-seq	Yes	No	No	No	No	No
Ahnak	AHNAK nucleoprotein (desmoyokin)	TRAP-seq	Yes	No	Yes	No	No	No
Akap12	A kinase (PRKA) anchor protein (gravin) 12	TRAP-seq	No	No	Yes	No	No	No
Akap6	A kinase (PRKA) anchor protein 6	TRAP-seq	No	No	Yes	No	No	No
Akap9	A kinase (PRKA) anchor protein (yotiao) 9	TRAP-seq	No	No	Yes	No	No	No
Aldob	aldolase B, fructose-bisphosphate	TRAP-seq	No	No	Yes	No	No	No
Amdhd1	amidohydrolase domain containing 1	TRAP-seq	Yes	No	No	No	No	No
Amn	amnionless	TRAP-seq	No	No	Yes	No	No	No
Ampd3	adenosine monophosphate deaminase 3	TRAP-seq	No	No	Yes	No	No	No
Amz1	archaelysin family metallopeptidase 1	TRAP-seq	No	No	Yes	No	No	No
Ank3	ankyrin 3, epithelial	TRAP-seq	No	No	Yes	No	No	No
Ankdd1b	ankyrin repeat and death domain containing 1B	TRAP-seq	No	No	Yes	No	No	No
Ankhd1	ankyrin repeat and KH domain containing 1	TRAP-seq	No	No	Yes	No	No	No
Ankrd13a	ankyrin repeat domain 13a	TRAP-seq	No	No	Yes	No	No	No
Ankrd39	ankyrin repeat domain 39	TRAP-seq	No	No	Yes	No	No	No
Ankrd53	ankyrin repeat domain 53	TRAP-seq	No	Yes	No	No	No	No
Ano1	anoctamin 1, calcium activated chloride channel	TRAP-seq	No	Yes	No	No	No	No
Ano2	anoctamin 2	TRAP-seq	No	Yes	No	No	No	No
Ap1g2	adaptor protein complex AP-1, gamma 2 subunit	TRAP-seq	No	Yes	No	No	No	No
Apoc3	apolipoprotein C-III	TRAP-seq	No	Yes	No	No	No	No
Areg	amphiregulin	TRAP-seq	No	Yes	No	No	No	No
Arhgap25	Rho GTPase activating protein 25	TRAP-seq	No	Yes	No	No	No	No
Arhgap6	Rho GTPase activating protein 6	TRAP-seq	No	Yes	No	No	No	No
Arid3b	AT rich interactive domain 3B (BRIGHT-like)	TRAP-seq	No	No	Yes	No	No	No
Armc4	armadillo repeat containing 4	TRAP-seq	No	Yes	No	No	No	No
Armcx4	NA	TRAP-seq	No	No	Yes	No	No	No
Asb2	ankyrin repeat and SOCS box-containing 2	TRAP-seq	No	No	Yes	No	No	No
Ascl2	achaete-scute complex homolog 2 (Drosophila)	TRAP-seq	No	No	Yes	No	No	No
Astn2	astrotactin 2	TRAP-seq	No	No	Yes	No	No	No
Atf7ip	activating transcription factor 7 interacting protein	TRAP-seq	No	No	Yes	No	No	No
AV039307	NA	TRAP-seq	No	No	Yes	No	No	No
AW011738	expressed sequence AW011738	TRAP-seq	No	No	Yes	No	No	No
B130006D01Rik	RIKEN cDNA B130006D01 gene	TRAP-seq	No	Yes	No	No	No	No
B3gnt3	UDP-GlcNAc:betaGal beta-1,3-N-acetylglucosaminyltransferase 3	TRAP-seq	No	No	Yes	No	No	No
Bbc3	BCL2 binding component 3	TRAP-seq	No	No	Yes	No	No	No
BC021767	NA	TRAP-seq	No	No	Yes	No	No	No
BC026585	cDNA sequence BC026585	TRAP-seq	No	Yes	No	No	No	No
BC039771	cDNA sequence BC039771	TRAP-seq	No	No	Yes	No	No	No
BC107364	NA	TRAP-seq	No	Yes	No	No	No	No
Bcl2a1a	B-cell leukemia/lymphoma 2 related protein A1a	TRAP-seq	No	Yes	No	No	No	No
Bcl2l11	BCL2-like 11 (apoptosis facilitator)	TRAP-seq	No	No	Yes	No	No	No
Bcl6	B-cell leukemia/lymphoma 6	TRAP-seq	No	No	Yes	No	No	No
Bcorl1	BCL6 co-repressor-like 1	TRAP-seq	No	No	Yes	No	No	No
Bdkrb1	bradykinin receptor, beta 1	TRAP-seq	No	Yes	No	No	No	No
Bdnf	brain derived neurotrophic factor	TRAP-seq	No	No	Yes	No	No	No
Bmp3	bone morphogenetic protein 3	TRAP-seq	No	Yes	No	No	No	No
Bod1l	biorientation of chromosomes in cell division 1-like	TRAP-seq	Yes	No	No	No	No	No
Bpifc	NA	TRAP-seq	No	No	Yes	No	No	No
Bspry	B-box and SPRY domain containing	TRAP-seq	No	Yes	No	No	No	No
Btg1	B-cell translocation gene 1, anti-proliferative	TRAP-seq	No	Yes	Yes	No	No	No
C030029H02Rik	NA	TRAP-seq	No	Yes	No	No	No	No
C130036L24Rik	RIKEN cDNA C130036L24 gene	TRAP-seq	No	No	Yes	No	No	No
C130071C03Rik	RIKEN cDNA C130071C03 gene	TRAP-seq	No	No	Yes	No	No	No
C130074G19Rik	RIKEN cDNA C130074G19 gene	TRAP-seq	Yes	No	Yes	No	No	No
C1ql1	complement component 1, q subcomponent-like 1	TRAP-seq	No	Yes	No	No	No	No
C3ar1	complement component 3a receptor 1	TRAP-seq	No	No	Yes	No	No	No
C86187	expressed sequence C86187	TRAP-seq	No	Yes	No	No	No	No
C920006O11Rik	NA	TRAP-seq	No	No	Yes	No	No	No
Cacng4	calcium channel, voltage-dependent, gamma subunit 4	TRAP-seq	No	No	Yes	No	No	No
Calml4	calmodulin-like 4	TRAP-seq	No	Yes	No	No	No	No
Car5b	carbonic anhydrase 5b, mitochondrial	TRAP-seq	No	Yes	Yes	No	No	No
Casc5	cancer susceptibility candidate 5	TRAP-seq	No	Yes	No	No	No	No
Catsper3	cation channel, sperm associated 3	TRAP-seq	No	Yes	No	No	No	No
Cbln3	cerebellin 3 precursor protein	TRAP-seq	No	No	Yes	No	No	No
Cbln4	cerebellin 4 precursor protein	TRAP-seq	No	Yes	No	No	No	No
Ccdc176	NA	TRAP-seq	No	No	Yes	No	No	No
Ccne2	cyclin E2	TRAP-seq	No	No	Yes	No	No	No
Cd109	CD109 antigen	TRAP-seq	Yes	No	No	No	No	No
Cd6	CD6 antigen	TRAP-seq	No	Yes	No	No	No	No
Cd93	CD93 antigen	TRAP-seq	No	Yes	No	No	No	No
Cdc45	NA	TRAP-seq	No	No	Yes	No	No	No
Cdh1	cadherin 1	TRAP-seq	No	No	Yes	No	No	No
Cdh16	cadherin 16	TRAP-seq	No	No	Yes	No	No	No
Cdhr5	NA	TRAP-seq	No	No	Yes	No	No	No
Cdk6	cyclin-dependent kinase 6	TRAP-seq	No	No	Yes	No	No	No
Cdkn1a	cyclin-dependent kinase inhibitor 1A (P21)	TRAP-seq	No	No	Yes	No	No	No
Cep152	centrosomal protein 152	TRAP-seq	No	No	Yes	No	No	No
Cep162	NA	TRAP-seq	No	Yes	No	No	No	No
Cep290	centrosomal protein 290	TRAP-seq	No	No	Yes	No	No	No
Cers3	NA	TRAP-seq	No	Yes	No	No	No	No
Ces1d	NA	TRAP-seq	No	No	Yes	No	No	No
Ces1f	NA	TRAP-seq	No	No	Yes	No	No	No
Ces3a	NA	TRAP-seq	No	Yes	No	No	No	No
Chd6	chromodomain helicase DNA binding protein 6	TRAP-seq	No	No	Yes	No	No	No
Chd8	chromodomain helicase DNA binding protein 8	TRAP-seq	No	No	Yes	No	No	No
Chl1	cell adhesion molecule with homology to L1CAM	TRAP-seq	No	No	Yes	No	No	No
Cilp2	cartilage intermediate layer protein 2	TRAP-seq	No	No	Yes	No	No	No
Cish	cytokine inducible SH2-containing protein	TRAP-seq	No	No	Yes	No	No	No
Cited2	Cbp/p300-interacting transactivator, with Glu/Asp-rich carboxy-terminal domain, 2	TRAP-seq	No	Yes	Yes	No	No	No
Ckap5	cytoskeleton associated protein 5	TRAP-seq	No	No	Yes	No	No	No
Cldn5	claudin 5	TRAP-seq	No	No	Yes	No	No	No
Clic1	chloride intracellular channel 1	TRAP-seq	No	No	Yes	No	No	No
Cltc	clathrin, heavy polypeptide (Hc)	TRAP-seq	No	No	Yes	No	No	No
Cmya5	cardiomyopathy associated 5	TRAP-seq	No	No	Yes	No	No	No
Cnot1	CCR4-NOT transcription complex, subunit 1	TRAP-seq	No	No	Yes	No	No	No
Cntn4	contactin 4	TRAP-seq	No	No	Yes	No	No	No
Cntnap2	contactin associated protein-like 2	TRAP-seq	No	No	Yes	No	No	No
Cntnap5a	contactin associated protein-like 5A	TRAP-seq	No	No	Yes	No	No	No
Cobl	cordon-bleu	TRAP-seq	No	Yes	No	No	No	No
Cog7	component of oligomeric golgi complex 7	TRAP-seq	Yes	No	No	No	No	No
Col11a1	collagen, type XI, alpha 1	TRAP-seq	Yes	No	No	No	No	No
Col4a1	collagen, type IV, alpha 1	TRAP-seq	Yes	Yes	No	No	No	No
Col4a2	collagen, type IV, alpha 2	TRAP-seq	Yes	No	No	No	No	No
Col5a1	collagen, type V, alpha 1	TRAP-seq	No	Yes	Yes	No	No	No
Cplx3	complexin 3	TRAP-seq	No	Yes	No	No	No	No
Cpne2	copine II	TRAP-seq	Yes	No	No	No	No	No
Cpt1a	carnitine palmitoyltransferase 1a, liver	TRAP-seq	No	Yes	No	No	No	No
Creb3l1	cAMP responsive element binding protein 3-like 1	TRAP-seq	No	No	Yes	No	No	No
Creb3l2	cAMP responsive element binding protein 3-like 2	TRAP-seq	No	No	Yes	No	No	No
Crhr2	corticotropin releasing hormone receptor 2	TRAP-seq	No	No	Yes	No	No	No
Crip1	cysteine-rich protein 1 (intestinal)	TRAP-seq	No	Yes	No	No	No	No
Cspg4	chondroitin sulfate proteoglycan 4	TRAP-seq	No	No	Yes	No	No	No
Cxadr	coxsackie virus and adenovirus receptor	TRAP-seq	No	No	Yes	No	No	No
Cyp2e1	cytochrome P450, family 2, subfamily e, polypeptide 1	TRAP-seq	No	No	Yes	No	No	No
Cyp2j5	cytochrome P450, family 2, subfamily j, polypeptide 5	TRAP-seq	No	No	Yes	No	No	No
Cyp4b1	cytochrome P450, family 4, subfamily b, polypeptide 1	TRAP-seq	No	No	Yes	No	No	No
D830031N03Rik	RIKEN cDNA D830031N03 gene	TRAP-seq	No	No	Yes	No	No	No
Dbn1	drebrin 1	TRAP-seq	Yes	No	Yes	No	No	No
Dclre1a	DNA cross-link repair 1A, PSO2 homolog (S. cerevisiae)	TRAP-seq	No	No	Yes	No	No	No
Dcn	decorin	TRAP-seq	Yes	No	No	No	No	No
Ddah1	dimethylarginine dimethylaminohydrolase 1	TRAP-seq	No	No	Yes	No	No	No
Ddc	dopa decarboxylase	TRAP-seq	No	Yes	No	No	No	No
Ddit4l	DNA-damage-inducible transcript 4-like	TRAP-seq	No	No	Yes	No	No	No
Ddx5	DEAD (Asp-Glu-Ala-Asp) box polypeptide 5	TRAP-seq	No	No	Yes	No	No	No
Depdc7	DEP domain containing 7	TRAP-seq	No	No	Yes	No	No	No
Derl3	Der1-like domain family, member 3	TRAP-seq	No	Yes	No	No	No	No
Dhtkd1	dehydrogenase E1 and transketolase domain containing 1	TRAP-seq	No	Yes	No	No	No	No
Dio2	deiodinase, iodothyronine, type II	TRAP-seq	No	No	Yes	No	No	No
Dio3	deiodinase, iodothyronine type III	TRAP-seq	No	Yes	No	No	No	No
Dlx5	distal-less homeobox 5	TRAP-seq	No	No	Yes	No	No	No
Dmd	dystrophin, muscular dystrophy	TRAP-seq	No	No	Yes	No	No	No
Dmrt2	doublesex and mab-3 related transcription factor 2	TRAP-seq	No	Yes	No	No	No	No
Dnah17	NA	TRAP-seq	No	No	Yes	No	No	No
Dnah2	NA	TRAP-seq	No	No	Yes	No	No	No
Dnase1l3	deoxyribonuclease 1-like 3	TRAP-seq	No	No	Yes	No	No	No
Dock10	dedicator of cytokinesis 10	TRAP-seq	Yes	No	No	No	No	No
Dock2	dedicator of cyto-kinesis 2	TRAP-seq	No	No	Yes	No	No	No
Dr1	down-regulator of transcription 1	TRAP-seq	No	No	Yes	No	No	No
Dram2	VDNA-damage regulated autophagy modulator 2	TRAP-seq	No	Yes	No	No	No	No
Draxin	NA	TRAP-seq	No	No	Yes	No	No	No
Dsp	desmoplakin	TRAP-seq	Yes	No	No	No	No	No
Duox1	dual oxidase 1	TRAP-seq	No	No	Yes	No	No	No
Duoxa2	dual oxidase maturation factor 2	TRAP-seq	No	Yes	No	No	No	No
Dync1h1	dynein cytoplasmic 1 heavy chain 1	TRAP-seq	No	No	Yes	No	No	No
E330013P04Rik	RIKEN cDNA E330013P04 gene	TRAP-seq	No	Yes	No	No	No	No
Ebi3	Epstein-Barr virus induced gene 3	TRAP-seq	No	Yes	No	No	No	No
Eci3	NA	TRAP-seq	No	No	Yes	No	No	No
Ect2l	NA	TRAP-seq	No	No	Yes	No	No	No
Edar	ectodysplasin-A receptor	TRAP-seq	No	Yes	No	No	No	No
Efhb	EF hand domain family, member B	TRAP-seq	No	Yes	No	No	No	No
Eif4g1	eukaryotic translation initiation factor 4, gamma 1	TRAP-seq	No	No	Yes	No	No	No
Eif4g3	eukaryotic translation initiation factor 4 gamma, 3	TRAP-seq	No	No	Yes	No	No	No
Eln	elastin	TRAP-seq	No	Yes	No	No	No	No
Epha3	Eph receptor A3	TRAP-seq	No	No	Yes	No	No	No
Eprs	glutamyl-prolyl-tRNA synthetase	TRAP-seq	No	No	Yes	No	No	No
Erbb3	v-erb-b2 erythroblastic leukemia viral oncogene homolog 3 (avian)	TRAP-seq	No	Yes	No	No	No	No
Erich6	NA	TRAP-seq	No	Yes	No	No	No	No
Ermard	NA	TRAP-seq	No	Yes	No	No	No	No
Erp27	endoplasmic reticulum protein 27	TRAP-seq	No	Yes	No	No	No	No
Etnk2	ethanolamine kinase 2	TRAP-seq	No	No	Yes	No	No	No
Ets1	E26 avian leukemia oncogene 1, 5' domain	TRAP-seq	No	Yes	No	No	No	No
F730035M05Rik	NA	TRAP-seq	No	No	Yes	No	No	No
F830016B08Rik	RIKEN cDNA F830016B08 gene	TRAP-seq	No	Yes	No	No	No	No
Fam122b	family with sequence similarity 122, member B	TRAP-seq	No	Yes	No	No	No	No
Fam163b	family with sequence similarity 163, member B	TRAP-seq	Yes	No	No	No	No	No
Fam183b	family with sequence similarity 183, member B	TRAP-seq	No	No	Yes	No	No	No
Fam21	NA	TRAP-seq	No	No	Yes	No	No	No
Fam228a	NA	TRAP-seq	No	Yes	No	No	No	No
Fam25c	NA	TRAP-seq	No	Yes	No	No	No	No
Fam46b	family with sequence similarity 46, member B	TRAP-seq	No	Yes	Yes	No	No	No
Fam58b	family with sequence similarity 58, member B	TRAP-seq	No	No	Yes	No	No	No
Fam69c	family with sequence similarity 69, member C	TRAP-seq	No	Yes	No	No	No	No
Fam78a	family with sequence similarity 78, member A	TRAP-seq	No	No	Yes	No	No	No
Fancm	Fanconi anemia, complementation group M	TRAP-seq	No	No	Yes	No	No	No
Fat2	FAT tumor suppressor homolog 2 (Drosophila)	TRAP-seq	No	No	Yes	No	No	No
Fbln2	fibulin 2	TRAP-seq	No	Yes	No	No	No	No
Fcna	ficolin A	TRAP-seq	No	Yes	No	No	No	No
Fdxacb1	ferredoxin-fold anticodon binding domain containing 1	TRAP-seq	No	No	Yes	No	No	No
Ffar2	free fatty acid receptor 2	TRAP-seq	No	No	Yes	No	No	No
Fgd2	FYVE, RhoGEF and PH domain containing 2	TRAP-seq	No	Yes	No	No	No	No
Fgf16	fibroblast growth factor 16	TRAP-seq	No	No	Yes	No	No	No
Fgf23	fibroblast growth factor 23	TRAP-seq	No	Yes	No	No	No	No
Fgl2	fibrinogen-like protein 2	TRAP-seq	No	Yes	No	No	No	No
Fhdc1	FH2 domain containing 1	TRAP-seq	No	No	Yes	No	No	No
Flnb	filamin, beta	TRAP-seq	No	Yes	No	No	No	No
Fmnl3	formin-like 3	TRAP-seq	No	Yes	No	No	No	No
Fmo3	flavin containing monooxygenase 3	TRAP-seq	No	Yes	No	No	No	No
Folh1	folate hydrolase	TRAP-seq	No	Yes	No	No	No	No
Frk	fyn-related kinase	TRAP-seq	No	No	Yes	No	No	No
Fzd1	frizzled homolog 1 (Drosophila)	TRAP-seq	No	No	Yes	No	No	No
G2e3	G2/M-phase specific E3 ubiquitin ligase	TRAP-seq	No	No	Yes	No	No	No
Gad2	glutamic acid decarboxylase 2	TRAP-seq	No	Yes	No	No	No	No
Gal	galanin	TRAP-seq	No	Yes	No	No	No	No
Galnt3	UDP-N-acetyl-alpha-D-galactosamine:polypeptide N-acetylgalactosaminyltransferase 3	TRAP-seq	No	Yes	No	No	No	No
Galr3	galanin receptor 3	TRAP-seq	No	Yes	No	No	No	No
Garnl3	GTPase activating RANGAP domain-like 3	TRAP-seq	Yes	No	No	No	No	No
Gbf1	golgi-specific brefeldin A-resistance factor 1	TRAP-seq	No	No	Yes	No	No	No
Gcc2	GRIP and coiled-coil domain containing 2	TRAP-seq	No	Yes	Yes	No	No	No
Gdf7	growth differentiation factor 7	TRAP-seq	Yes	No	No	No	No	No
Gdnf	glial cell line derived neurotrophic factor	TRAP-seq	No	No	Yes	No	No	No
Ggt6	gamma-glutamyltransferase 6	TRAP-seq	No	Yes	No	No	No	No
Ghrl	ghrelin	TRAP-seq	No	Yes	No	No	No	No
Gipc3	GIPC PDZ domain containing family, member 3	TRAP-seq	No	Yes	No	No	No	No
Gja5	gap junction protein, alpha 5	TRAP-seq	No	No	Yes	No	No	No
Gja6	gap junction protein, alpha 6	TRAP-seq	No	Yes	No	No	No	No
Gjb2	gap junction protein, beta 2	TRAP-seq	No	Yes	No	No	No	No
Gjc3	gap junction protein, gamma 3	TRAP-seq	No	No	Yes	No	No	No
Glipr2	GLI pathogenesis-related 2	TRAP-seq	No	No	Yes	No	No	No
Glra3	glycine receptor, alpha 3 subunit	TRAP-seq	No	Yes	No	No	No	No
Gm10012	cytochrome c oxidase, subunit VIIc pseudogene	TRAP-seq	No	No	Yes	No	No	No
Gm10069	predicted gene 10069	TRAP-seq	No	Yes	No	No	No	No
Gm10406	NA	TRAP-seq	No	Yes	No	No	No	No
Gm10785	NA	TRAP-seq	No	Yes	No	No	No	No
Gm10863	predicted gene 10863	TRAP-seq	No	No	Yes	No	No	No
Gm11201	NA	TRAP-seq	No	No	Yes	No	No	No
Gm11944	NA	TRAP-seq	No	Yes	No	No	No	No
Gm13315	lactate dehydrogenase A pseudogene	TRAP-seq	No	Yes	No	No	No	No
Gm13544	NA	TRAP-seq	No	Yes	No	No	No	No
Gm14137	predicted gene 14137	TRAP-seq	No	Yes	No	No	No	No
Gm14164	NA	TRAP-seq	No	Yes	No	No	No	No
Gm1564	predicted gene 1564	TRAP-seq	No	Yes	No	No	No	No
Gm15663	NA	TRAP-seq	No	No	Yes	No	No	No
Gm15881	NA	TRAP-seq	No	Yes	No	No	No	No
Gm16551	NA	TRAP-seq	No	Yes	No	No	No	No
Gm16897	NA	TRAP-seq	No	No	Yes	No	No	No
Gm16982	NA	TRAP-seq	No	No	Yes	No	No	No
Gm17252	NA	TRAP-seq	No	Yes	No	No	No	No
Gm20324	NA	TRAP-seq	No	Yes	No	No	No	No
Gm2109	NA	TRAP-seq	No	Yes	No	No	No	No
Gm5141	NA	TRAP-seq	No	No	Yes	No	No	No
Gm5148	predicted gene 5148	TRAP-seq	No	No	Yes	No	No	No
Gm6034	NA	TRAP-seq	No	Yes	No	No	No	No
Gm6297	NA	TRAP-seq	No	Yes	No	No	No	No
Gm8234	spermine synthase pseudogene	TRAP-seq	No	No	Yes	No	No	No
Gm826	predicted gene 826	TRAP-seq	No	Yes	No	No	No	No
Gm9199	glycine cleavage system protein H (aminomethyl carrier) pseudogene	TRAP-seq	No	Yes	No	No	No	No
Gm973	predicted gene 973	TRAP-seq	No	No	Yes	No	No	No
Golgb1	golgi autoantigen, golgin subfamily b, macrogolgin 1	TRAP-seq	No	No	Yes	No	No	No
Gp1ba	glycoprotein 1b, alpha polypeptide	TRAP-seq	No	Yes	No	No	No	No
Gp9	glycoprotein 9 (platelet)	TRAP-seq	No	Yes	No	No	No	No
Gpnmb	glycoprotein (transmembrane) nmb	TRAP-seq	No	Yes	No	No	No	No
Gpr101	G protein-coupled receptor 101	TRAP-seq	No	No	Yes	No	No	No
Gpr137	G protein-coupled receptor 137	TRAP-seq	Yes	No	No	No	No	No
Gpr146	G protein-coupled receptor 146	TRAP-seq	No	Yes	Yes	No	No	No
Gpr18	G protein-coupled receptor 18	TRAP-seq	No	Yes	No	No	No	No
Gpr21	G protein-coupled receptor 21	TRAP-seq	No	Yes	No	No	No	No
Gpr25	G protein-coupled receptor 25	TRAP-seq	No	Yes	No	No	No	No
Gpx3	glutathione peroxidase 3	TRAP-seq	No	No	Yes	No	No	No
Gucy2e	guanylate cyclase 2e	TRAP-seq	No	No	Yes	No	No	No
Gys2	glycogen synthase 2	TRAP-seq	No	Yes	No	No	No	No
Gzmm	granzyme M (lymphocyte met-ase 1)	TRAP-seq	No	No	Yes	No	No	No
Haus7	HAUS augmin-like complex, subunit 7	TRAP-seq	No	No	Yes	No	No	No
Hcar1	NA	TRAP-seq	No	No	Yes	No	No	No
Hcfc1	host cell factor C1	TRAP-seq	No	No	Yes	No	No	No
Hck	hemopoietic cell kinase	TRAP-seq	No	Yes	Yes	No	No	No
Hcls1	hematopoietic cell specific Lyn substrate 1	TRAP-seq	No	Yes	No	No	No	No
Herc1	hect (homologous to the E6-AP (UBE3A) carboxyl terminus) domain and RCC1 (CHC1)-like domain (RLD) 1	TRAP-seq	No	No	Yes	No	No	No
Hes1	hairy and enhancer of split 1 (Drosophila)	TRAP-seq	Yes	No	Yes	No	No	No
Hey2	hairy/enhancer-of-split related with YRPW motif 2	TRAP-seq	No	Yes	Yes	No	No	No
Hist1h2an	histone cluster 1, H2an	TRAP-seq	No	No	Yes	No	No	No
Hist1h2bl	histone cluster 1, H2bl	TRAP-seq	No	Yes	No	No	No	No
Hist1h2bm	histone cluster 1, H2bm	TRAP-seq	No	Yes	No	No	No	No
Hist1h4j	histone cluster 1, H4j	TRAP-seq	No	No	Yes	No	No	No
Hkdc1	hexokinase domain containing 1	TRAP-seq	No	No	Yes	No	No	No
Hmga2-ps1	NA	TRAP-seq	No	Yes	No	No	No	No
Hmgcr	3-hydroxy-3-methylglutaryl-Coenzyme A reductase	TRAP-seq	No	No	Yes	No	No	No
Hnf4a	hepatic nuclear factor 4, alpha	TRAP-seq	No	No	Yes	No	No	No
Hspb3	heat shock protein 3	TRAP-seq	No	Yes	No	No	No	No
Htr1b	5-hydroxytryptamine (serotonin) receptor 1B	TRAP-seq	No	No	Yes	No	No	No
Hus1b	Hus1 homolog b (S. pombe)	TRAP-seq	No	Yes	No	No	No	No
Ibsp	integrin binding sialoprotein	TRAP-seq	No	Yes	No	No	No	No
Ier5	immediate early response 5	TRAP-seq	No	No	Yes	No	No	No
Ifi202b	interferon activated gene 202B	TRAP-seq	No	Yes	No	No	No	No
Igf2bp1	insulin-like growth factor 2 mRNA binding protein 1	TRAP-seq	No	No	Yes	No	No	No
Igf2bp3	insulin-like growth factor 2 mRNA binding protein 3	TRAP-seq	No	No	Yes	No	No	No
Igf2r	insulin-like growth factor 2 receptor	TRAP-seq	No	No	Yes	No	No	No
Igfals	insulin-like growth factor binding protein, acid labile subunit	TRAP-seq	No	Yes	No	No	No	No
Igfbpl1	insulin-like growth factor binding protein-like 1	TRAP-seq	Yes	No	Yes	No	No	No
Igj	immunoglobulin joining chain	TRAP-seq	No	Yes	No	No	No	No
Igsf9b	immunoglobulin superfamily, member 9B	TRAP-seq	No	No	Yes	No	No	No
Il4i1	interleukin 4 induced 1	TRAP-seq	No	No	Yes	No	No	No
Inmt	indolethylamine N-methyltransferase	TRAP-seq	No	No	Yes	No	No	No
Iqcj	IQ motif containing J	TRAP-seq	No	Yes	No	No	No	No
Iqgap3	IQ motif containing GTPase activating protein 3	TRAP-seq	No	No	Yes	No	No	No
Irf2bp2	interferon regulatory factor 2 binding protein 2	TRAP-seq	No	No	Yes	No	No	No
Isl1	ISL1 transcription factor, LIM/homeodomain	TRAP-seq	No	Yes	No	No	No	No
Itga2b	integrin alpha 2b	TRAP-seq	No	Yes	No	No	No	No
Itga7	integrin alpha 7	TRAP-seq	Yes	No	No	No	No	No
Itih5	inter-alpha (globulin) inhibitor H5	TRAP-seq	No	No	Yes	No	No	No
Itpripl2	inositol 1,4,5-triphosphate receptor interacting protein-like 2	TRAP-seq	No	No	Yes	No	No	No
Kap	kidney androgen regulated protein	TRAP-seq	No	No	Yes	No	No	No
Kcnh7	potassium voltage-gated channel, subfamily H (eag-related), member 7	TRAP-seq	No	No	Yes	No	No	No
Kcp	kielin/chordin-like protein	TRAP-seq	No	Yes	No	No	No	No
Keg1	kidney expressed gene 1	TRAP-seq	No	No	Yes	No	No	No
Kif14	kinesin family member 14	TRAP-seq	No	Yes	No	No	No	No
Kif23	kinesin family member 23	TRAP-seq	No	Yes	No	No	No	No
Kif7	kinesin family member 7	TRAP-seq	No	Yes	No	No	No	No
Klhl33	kelch-like 33 (Drosophila)	TRAP-seq	No	Yes	No	No	No	No
Klhl36	kelch-like 36 (Drosophila)	TRAP-seq	No	No	Yes	No	No	No
Klrg1	killer cell lectin-like receptor subfamily G, member 1	TRAP-seq	No	Yes	No	No	No	No
Kremen2	kringle containing transmembrane protein 2	TRAP-seq	Yes	No	No	No	No	No
Krt1	keratin 1	TRAP-seq	No	No	Yes	No	No	No
Krt36	keratin 36	TRAP-seq	No	Yes	No	No	No	No
Krt84	keratin 84	TRAP-seq	No	No	Yes	No	No	No
Ktn1	kinectin 1	TRAP-seq	No	No	Yes	No	No	No
L1cam	L1 cell adhesion molecule	TRAP-seq	No	No	Yes	No	No	No
Lamb3	laminin, beta 3	TRAP-seq	No	No	Yes	No	No	No
Lbh	limb-bud and heart	TRAP-seq	No	No	Yes	No	No	No
Lct	lactase	TRAP-seq	No	Yes	No	No	No	No
Lemd1	LEM domain containing 1	TRAP-seq	No	No	Yes	No	No	No
Lhx1	LIM homeobox protein 1	TRAP-seq	No	Yes	No	No	No	No
Lima1	LIM domain and actin binding 1	TRAP-seq	No	Yes	No	No	No	No
Lmo7	LIM domain only 7	TRAP-seq	No	No	Yes	No	No	No
Lmtk3	lemur tyrosine kinase 3	TRAP-seq	No	No	Yes	No	No	No
LOC100503676	NA	TRAP-seq	No	Yes	No	No	No	No
LOC102634431	NA	TRAP-seq	No	Yes	No	No	No	No
Lox	lysyl oxidase	TRAP-seq	No	Yes	No	No	No	No
Lrch2	leucine-rich repeats and calponin homology (CH) domain containing 2	TRAP-seq	No	No	Yes	No	No	No
Lrit3	NA	TRAP-seq	No	Yes	No	No	No	No
Lrp2	low density lipoprotein receptor-related protein 2	TRAP-seq	No	No	Yes	No	No	No
Lrp2bp	Lrp2 binding protein	TRAP-seq	No	Yes	No	No	No	No
Ltbr	lymphotoxin B receptor	TRAP-seq	No	No	Yes	No	No	No
Ly6g5b	lymphocyte antigen 6 complex, locus G5B	TRAP-seq	No	No	Yes	No	No	No
Lyn	Yamaguchi sarcoma viral (v-yes-1) oncogene homolog	TRAP-seq	No	Yes	No	No	No	No
Lypd6b	LY6/PLAUR domain containing 6B	TRAP-seq	No	No	Yes	No	No	No
Mab21l2	mab-21-like 2 (C. elegans)	TRAP-seq	No	No	Yes	No	No	No
Mamdc4	MAM domain containing 4	TRAP-seq	No	Yes	Yes	No	No	No
Map1a	NA	TRAP-seq	No	No	Yes	No	No	No
Map1b	NA	TRAP-seq	No	No	Yes	No	No	No
Map2	NA	TRAP-seq	Yes	Yes	Yes	No	No	No
Mbd4	methyl-CpG binding domain protein 4	TRAP-seq	No	No	Yes	No	No	No
Mbd6	methyl-CpG binding domain protein 6	TRAP-seq	No	Yes	Yes	No	No	No
Mcl1	myeloid cell leukemia sequence 1	TRAP-seq	No	No	Yes	No	No	No
Mcm3ap	minichromosome maintenance deficient 3 (S. cerevisiae) associated protein	TRAP-seq	No	No	Yes	No	No	No
Mep1a	meprin 1 alpha	TRAP-seq	No	No	Yes	No	No	No
Mex3a	mex3 homolog A (C. elegans)	TRAP-seq	No	No	Yes	No	No	No
Mga	MAX gene associated	TRAP-seq	No	No	Yes	No	No	No
Mgarp	NA	TRAP-seq	No	Yes	No	No	No	No
Mia3	NA	TRAP-seq	No	No	Yes	No	No	No
Mical1	microtubule associated monoxygenase, calponin and LIM domain containing 1	TRAP-seq	No	Yes	No	No	No	No
Micall2	MICAL-like 2	TRAP-seq	No	No	Yes	No	No	No
Mir1188	NA	TRAP-seq	No	No	Yes	No	No	No
Mir1839	NA	TRAP-seq	No	Yes	No	No	No	No
Mir1900	NA	TRAP-seq	No	Yes	No	No	No	No
Mir1956	NA	TRAP-seq	No	No	Yes	No	No	No
Mir330	microRNA 330	TRAP-seq	No	Yes	No	No	No	No
Mir423	NA	TRAP-seq	No	Yes	No	No	No	No
Mir6236	NA	TRAP-seq	No	Yes	Yes	No	No	No
Mir6538	NA	TRAP-seq	No	No	Yes	No	No	No
Mki67	antigen identified by monoclonal antibody Ki 67	TRAP-seq	No	Yes	No	No	No	No
Mocs3	molybdenum cofactor synthesis 3	TRAP-seq	No	No	Yes	No	No	No
Morn1	MORN repeat containing 1	TRAP-seq	No	No	Yes	No	No	No
Msantd1	NA	TRAP-seq	No	No	Yes	No	No	No
Msn	moesin	TRAP-seq	No	No	Yes	No	No	No
Mt1	metallothionein 1	TRAP-seq	No	Yes	Yes	No	No	No
Mt2	metallothionein 2	TRAP-seq	No	Yes	Yes	No	No	No
Mup20	major urinary protein 20	TRAP-seq	No	Yes	No	No	No	No
Mup3	major urinary protein 3	TRAP-seq	No	Yes	No	No	No	No
Myc	myelocytomatosis oncogene	TRAP-seq	No	Yes	Yes	No	No	No
Myl12a	NA	TRAP-seq	No	No	Yes	No	No	No
Myl9	myosin, light polypeptide 9, regulatory	TRAP-seq	No	Yes	No	No	No	No
Mylip	myosin regulatory light chain interacting protein	TRAP-seq	No	No	Yes	No	No	No
Myo6	myosin VI	TRAP-seq	No	Yes	No	No	No	No
Myzap	NA	TRAP-seq	No	Yes	No	No	No	No
Nabp1	NA	TRAP-seq	No	Yes	Yes	No	No	No
Naip2	NLR family, apoptosis inhibitory protein 2	TRAP-seq	No	Yes	No	No	No	No
Naip5	NLR family, apoptosis inhibitory protein 5	TRAP-seq	No	No	Yes	No	No	No
Nanos2	nanos homolog 2 (Drosophila)	TRAP-seq	No	No	Yes	No	No	No
Napsa	napsin A aspartic peptidase	TRAP-seq	No	No	Yes	No	No	No
Nbea	neurobeachin	TRAP-seq	No	No	Yes	No	No	No
Nckap5l	NCK-associated protein 5-like	TRAP-seq	No	No	Yes	No	No	No
Nfe2l2	nuclear factor, erythroid derived 2, like 2	TRAP-seq	No	No	Yes	No	No	No
Nkapl	NFKB activating protein-like	TRAP-seq	No	Yes	No	No	No	No
Nnmt	nicotinamide N-methyltransferase	TRAP-seq	Yes	Yes	No	No	No	No
Nos3	nitric oxide synthase 3, endothelial cell	TRAP-seq	No	No	Yes	No	No	No
Npb	neuropeptide B	TRAP-seq	Yes	No	No	No	No	No
Npffr1	NA	TRAP-seq	No	Yes	Yes	No	No	No
Nptxr	neuronal pentraxin receptor	TRAP-seq	Yes	No	No	No	No	No
Nr2c2ap	nuclear receptor 2C2-associated protein	TRAP-seq	No	No	Yes	No	No	No
Nr2f2	nuclear receptor subfamily 2, group F, member 2	TRAP-seq	Yes	No	No	No	No	No
Nrap	nebulin-related anchoring protein	TRAP-seq	No	Yes	No	No	No	No
Nrg3os	NA	TRAP-seq	No	Yes	No	No	No	No
Nts	neurotensin	TRAP-seq	No	Yes	No	No	No	No
Numa1	nuclear mitotic apparatus protein 1	TRAP-seq	Yes	No	Yes	No	No	No
Nup155	nucleoporin 155	TRAP-seq	No	No	Yes	No	No	No
Nxph1	neurexophilin 1	TRAP-seq	No	Yes	No	No	No	No
Oaf	OAF homolog (Drosophila)	TRAP-seq	No	No	Yes	No	No	No
Ogfod3	NA	TRAP-seq	No	No	Yes	No	No	No
Olfml2a	olfactomedin-like 2A	TRAP-seq	Yes	No	No	No	No	No
Olfr46	olfactory receptor 46	TRAP-seq	No	Yes	No	No	No	No
Opalin	oligodendrocytic myelin paranodal and inner loop protein	TRAP-seq	No	No	Yes	No	No	No
Oscar	osteoclast associated receptor	TRAP-seq	No	Yes	No	No	No	No
Otof	otoferlin	TRAP-seq	No	Yes	No	No	No	No
Oxsm	3-oxoacyl-ACP synthase, mitochondrial	TRAP-seq	No	No	Yes	No	No	No
P2ry13	purinergic receptor P2Y, G-protein coupled 13	TRAP-seq	No	Yes	No	No	No	No
Padi2	peptidyl arginine deiminase, type II	TRAP-seq	No	No	Yes	No	No	No
Pah	phenylalanine hydroxylase	TRAP-seq	No	No	Yes	No	No	No
Palm3	NA	TRAP-seq	No	Yes	No	No	No	No
Paox	polyamine oxidase (exo-N4-amino)	TRAP-seq	No	No	Yes	No	No	No
Papl	NA	TRAP-seq	No	Yes	No	No	No	No
Pappa2	pappalysin 2	TRAP-seq	No	Yes	No	No	No	No
Pard6b	par-6 (partitioning defective 6) homolog beta (C. elegans)	TRAP-seq	No	No	Yes	No	No	No
Parp14	poly (ADP-ribose) polymerase family, member 14	TRAP-seq	No	Yes	No	No	No	No
Pbk	PDZ binding kinase	TRAP-seq	No	No	Yes	No	No	No
Pbld1	NA	TRAP-seq	No	No	Yes	No	No	No
Pcdh15	protocadherin 15	TRAP-seq	No	No	Yes	No	No	No
Pcdh8	protocadherin 8	TRAP-seq	Yes	No	Yes	No	No	No
Pcdha10	protocadherin alpha 10	TRAP-seq	No	No	Yes	No	No	No
Pcdhb13	protocadherin beta 13	TRAP-seq	No	No	Yes	No	No	No
Pcdhb18	protocadherin beta 18	TRAP-seq	No	No	Yes	No	No	No
Pcdhb19	protocadherin beta 19	TRAP-seq	No	No	Yes	No	No	No
Pcdhb20	protocadherin beta 20	TRAP-seq	No	No	Yes	No	No	No
Pcdhb4	protocadherin beta 4	TRAP-seq	Yes	No	No	No	No	No
Pcdhb5	protocadherin beta 5	TRAP-seq	No	No	Yes	No	No	No
Pcdhb6	protocadherin beta 6	TRAP-seq	No	No	Yes	No	No	No
Pcdhga2	protocadherin gamma subfamily A, 2	TRAP-seq	No	No	Yes	No	No	No
Pcdhga9	protocadherin gamma subfamily A, 9	TRAP-seq	No	No	Yes	No	No	No
Pcdhgb4	protocadherin gamma subfamily B, 4	TRAP-seq	No	Yes	No	No	No	No
Pcdhgb5	protocadherin gamma subfamily B, 5	TRAP-seq	No	No	Yes	No	No	No
Pcm1	pericentriolar material 1	TRAP-seq	No	No	Yes	No	No	No
Pcnt	pericentrin (kendrin)	TRAP-seq	No	No	Yes	No	No	No
Pde4dip	phosphodiesterase 4D interacting protein (myomegalin)	TRAP-seq	No	No	Yes	No	No	No
Pde5a	phosphodiesterase 5A, cGMP-specific	TRAP-seq	No	Yes	No	No	No	No
Pde9a	phosphodiesterase 9A	TRAP-seq	No	No	Yes	No	No	No
Pdzd2	PDZ domain containing 2	TRAP-seq	Yes	No	No	No	No	No
Peg12	paternally expressed 12	TRAP-seq	No	No	Yes	No	No	No
Pgm1	phosphoglucomutase 1	TRAP-seq	No	Yes	No	No	No	No
Phldb2	pleckstrin homology-like domain, family B, member 2	TRAP-seq	No	Yes	No	No	No	No
Pibf1	progesterone immunomodulatory binding factor 1	TRAP-seq	No	No	Yes	No	No	No
Pigg	phosphatidylinositol glycan anchor biosynthesis, class G	TRAP-seq	No	No	Yes	No	No	No
Pkib	protein kinase inhibitor beta, cAMP dependent, testis specific	TRAP-seq	No	No	Yes	No	No	No
Pla2g12b	phospholipase A2, group XIIB	TRAP-seq	No	Yes	No	No	No	No
Pla2g4f	phospholipase A2, group IVF	TRAP-seq	No	No	Yes	No	No	No
Plch1	phospholipase C, eta 1	TRAP-seq	Yes	No	No	No	No	No
Plekhg2	pleckstrin homology domain containing, family G (with RhoGef domain) member 2	TRAP-seq	No	Yes	No	No	No	No
Plvap	plasmalemma vesicle associated protein	TRAP-seq	No	Yes	No	No	No	No
Pnpt1	polyribonucleotide nucleotidyltransferase 1	TRAP-seq	No	No	Yes	No	No	No
Pou4f1	POU domain, class 4, transcription factor 1	TRAP-seq	No	No	Yes	No	No	No
Ppargc1b	peroxisome proliferative activated receptor, gamma, coactivator 1 beta	TRAP-seq	No	No	Yes	No	No	No
Ppl	periplakin	TRAP-seq	Yes	No	No	No	No	No
Ppm1j	protein phosphatase 1J	TRAP-seq	No	Yes	No	No	No	No
Ppp1r10	protein phosphatase 1, regulatory subunit 10	TRAP-seq	No	No	Yes	No	No	No
Ppp1r15b	protein phosphatase 1, regulatory (inhibitor) subunit 15b	TRAP-seq	No	No	Yes	No	No	No
Ppp3r2	protein phosphatase 3, regulatory subunit B, alpha isoform (calcineurin B, type II)	TRAP-seq	No	Yes	No	No	No	No
Prdm2	PR domain containing 2, with ZNF domain	TRAP-seq	No	No	Yes	No	No	No
Prdm8	PR domain containing 8	TRAP-seq	Yes	No	No	No	No	No
Prkx	protein kinase, X-linked	TRAP-seq	No	No	Yes	No	No	No
Prmt6	protein arginine N-methyltransferase 6	TRAP-seq	No	No	Yes	No	No	No
Proser1	NA	TRAP-seq	No	No	Yes	No	No	No
Prox2	prospero homeobox 2	TRAP-seq	No	No	Yes	No	No	No
Prr5	proline rich 5 (renal)	TRAP-seq	Yes	No	No	No	No	No
Prss27	protease, serine, 27	TRAP-seq	No	No	Yes	No	No	No
Prss52	protease, serine, 52	TRAP-seq	No	Yes	No	No	No	No
Prss53	NA	TRAP-seq	No	No	Yes	No	No	No
Prss56	NA	TRAP-seq	No	Yes	No	No	No	No
Prtg	protogenin homolog (Gallus gallus)	TRAP-seq	No	Yes	No	No	No	No
Prx	periaxin	TRAP-seq	No	Yes	No	No	No	No
Ptchd4	NA	TRAP-seq	Yes	No	No	No	No	No
Ptgfr	prostaglandin F receptor	TRAP-seq	Yes	No	No	No	No	No
Ptgs2os2	NA	TRAP-seq	No	No	Yes	No	No	No
Pth1r	parathyroid hormone 1 receptor	TRAP-seq	No	No	Yes	No	No	No
Ptpn12	protein tyrosine phosphatase, non-receptor type 12	TRAP-seq	No	No	Yes	No	No	No
Pvrl2	poliovirus receptor-related 2	TRAP-seq	No	No	Yes	No	No	No
Pxdc1	NA	TRAP-seq	No	No	Yes	No	No	No
Rab29	NA	TRAP-seq	No	No	Yes	No	No	No
Rad50	RAD50 homolog (S. cerevisiae)	TRAP-seq	No	No	Yes	No	No	No
Ranbp2	RAN binding protein 2	TRAP-seq	No	No	Yes	No	No	No
Rasgef1b	RasGEF domain family, member 1B	TRAP-seq	Yes	No	No	No	No	No
Rasgrp3	RAS, guanyl releasing protein 3	TRAP-seq	No	No	Yes	No	No	No
Rb1cc1	RB1-inducible coiled-coil 1	TRAP-seq	No	No	Yes	No	No	No
Rbm38	RNA binding motif protein 38	TRAP-seq	No	No	Yes	No	No	No
Recql5	RecQ protein-like 5	TRAP-seq	No	No	Yes	No	No	No
Rfx2	regulatory factor X, 2 (influences HLA class II expression)	TRAP-seq	No	Yes	Yes	No	No	No
Rgs9	regulator of G-protein signaling 9	TRAP-seq	No	No	Yes	No	No	No
Ribc1	RIB43A domain with coiled-coils 1	TRAP-seq	No	No	Yes	No	No	No
Riiad1	NA	TRAP-seq	No	No	Yes	No	No	No
Rn45s	NA	TRAP-seq	No	No	Yes	No	No	No
Rnf11	ring finger protein 11	TRAP-seq	Yes	No	No	No	No	No
Rnf148	ring finger protein 148	TRAP-seq	No	Yes	No	No	No	No
Rnf19a	ring finger protein 19A	TRAP-seq	No	No	Yes	No	No	No
Rnf219	ring finger protein 219	TRAP-seq	No	No	Yes	No	No	No
Rnft1	ring finger protein, transmembrane 1	TRAP-seq	No	No	Yes	No	No	No
Rpph1	ribonuclease P RNA component H1	TRAP-seq	No	Yes	No	No	No	No
Rps15a-ps4	NA	TRAP-seq	No	No	Yes	No	No	No
Rptoros	NA	TRAP-seq	No	Yes	No	No	No	No
Rrp12	ribosomal RNA processing 12 homolog (S. cerevisiae)	TRAP-seq	No	No	Yes	No	No	No
Rsph1	radial spoke head 1 homolog (Chlamydomonas)	TRAP-seq	No	Yes	No	No	No	No
Rsrp1	NA	TRAP-seq	No	No	Yes	No	No	No
Rxfp4	relaxin family peptide receptor 4	TRAP-seq	No	No	Yes	No	No	No
Rxrg	retinoid X receptor gamma	TRAP-seq	No	Yes	No	No	No	No
S100a1	S100 calcium binding protein A1	TRAP-seq	No	No	Yes	No	No	No
S100a16	S100 calcium binding protein A16	TRAP-seq	No	No	Yes	No	No	No
Sall1	sal-like 1 (Drosophila)	TRAP-seq	No	Yes	No	No	No	No
Satb2	special AT-rich sequence binding protein 2	TRAP-seq	No	No	Yes	No	No	No
Sbk3	NA	TRAP-seq	No	Yes	No	No	No	No
Scg2	secretogranin II	TRAP-seq	No	No	Yes	No	No	No
Scpep1	serine carboxypeptidase 1	TRAP-seq	No	No	Yes	No	No	No
Sema3a	sema domain, immunoglobulin domain (Ig), short basic domain, secreted, (semaphorin) 3A	TRAP-seq	No	No	Yes	No	No	No
Sema3e	sema domain, immunoglobulin domain (Ig), short basic domain, secreted, (semaphorin) 3E	TRAP-seq	No	No	Yes	No	No	No
Sema4g	sema domain, immunoglobulin domain (Ig), transmembrane domain (TM) and short cytoplasmic domain, (semaphorin) 4G	TRAP-seq	Yes	No	No	No	No	No
Serf1	small EDRK-rich factor 1	TRAP-seq	No	No	Yes	No	No	No
Serpina1c	serine (or cysteine) peptidase inhibitor, clade A, member 1C	TRAP-seq	No	Yes	No	No	No	No
Serpina1d	serine (or cysteine) peptidase inhibitor, clade A, member 1D	TRAP-seq	No	Yes	No	No	No	No
Serpina1e	serine (or cysteine) peptidase inhibitor, clade A, member 1E	TRAP-seq	No	Yes	No	No	No	No
Serpina3m	serine (or cysteine) peptidase inhibitor, clade A, member 3M	TRAP-seq	No	Yes	No	No	No	No
Serpinc1	serine (or cysteine) peptidase inhibitor, clade C (antithrombin), member 1	TRAP-seq	No	Yes	No	No	No	No
Serpind1	serine (or cysteine) peptidase inhibitor, clade D, member 1	TRAP-seq	No	Yes	No	No	No	No
Setdb1	SET domain, bifurcated 1	TRAP-seq	No	No	Yes	No	No	No
Sf3b1	splicing factor 3b, subunit 1	TRAP-seq	No	No	Yes	No	No	No
Shisa2	shisa homolog 2 (Xenopus laevis)	TRAP-seq	No	No	Yes	No	No	No
Shisa3	shisa homolog 3 (Xenopus laevis)	TRAP-seq	Yes	No	No	No	No	No
Six3	sine oculis-related homeobox 3 homolog (Drosophila)	TRAP-seq	Yes	No	No	No	No	No
Skor1	NA	TRAP-seq	No	No	Yes	No	No	No
Slc12a7	solute carrier family 12, member 7	TRAP-seq	No	No	Yes	No	No	No
Slc13a3	solute carrier family 13 (sodium-dependent dicarboxylate transporter), member 3	TRAP-seq	No	Yes	No	No	No	No
Slc16a3	solute carrier family 16 (monocarboxylic acid transporters), member 3	TRAP-seq	No	Yes	No	No	No	No
Slc22a1	solute carrier family 22 (organic cation transporter), member 1	TRAP-seq	No	No	Yes	No	No	No
Slc22a12	solute carrier family 22 (organic anion/cation transporter), member 12	TRAP-seq	No	No	Yes	No	No	No
Slc22a22	NA	TRAP-seq	No	No	Yes	No	No	No
Slc22a6	solute carrier family 22 (organic anion transporter), member 6	TRAP-seq	No	No	Yes	No	No	No
Slc25a34	solute carrier family 25, member 34	TRAP-seq	No	No	Yes	No	No	No
Slc25a47	NA	TRAP-seq	No	No	Yes	No	No	No
Slc32a1	solute carrier family 32 (GABA vesicular transporter), member 1	TRAP-seq	Yes	Yes	No	No	No	No
Slc34a1	solute carrier family 34 (sodium phosphate), member 1	TRAP-seq	No	No	Yes	No	No	No
Slc35g2	NA	TRAP-seq	No	No	Yes	No	No	No
Slc37a2	solute carrier family 37 (glycerol-3-phosphate transporter), member 2	TRAP-seq	No	No	Yes	No	No	No
Slc40a1	solute carrier family 40 (iron-regulated transporter), member 1	TRAP-seq	No	No	Yes	No	No	No
Slc44a4	solute carrier family 44, member 4	TRAP-seq	No	Yes	No	No	No	No
Slc47a1	solute carrier family 47, member 1	TRAP-seq	No	No	Yes	No	No	No
Slc5a12	solute carrier family 5 (sodium/glucose cotransporter), member 12	TRAP-seq	No	No	Yes	No	No	No
Slc6a19	solute carrier family 6 (neurotransmitter transporter), member 19	TRAP-seq	No	No	Yes	No	No	No
Slco1a1	solute carrier organic anion transporter family, member 1a1	TRAP-seq	No	No	Yes	No	No	No
Slco1a6	solute carrier organic anion transporter family, member 1a6	TRAP-seq	No	No	Yes	No	No	No
Slco2a1	solute carrier organic anion transporter family, member 2a1	TRAP-seq	No	Yes	Yes	No	No	No
Slfn14	NA	TRAP-seq	No	No	Yes	No	No	No
Smarca4	SWI/SNF related, matrix associated, actin dependent regulator of chromatin, subfamily a, member 4	TRAP-seq	No	Yes	No	No	No	No
Smchd1	SMC hinge domain containing 1	TRAP-seq	No	No	Yes	No	No	No
Smim9	NA	TRAP-seq	No	Yes	No	No	No	No
Snai1	snail homolog 1 (Drosophila)	TRAP-seq	No	Yes	Yes	No	No	No
Snora23	NA	TRAP-seq	No	Yes	No	No	No	No
Snora62	small nucleolar RNA, H/ACA box 62	TRAP-seq	No	No	Yes	No	No	No
Snord118	NA	TRAP-seq	No	Yes	No	No	No	No
Snord49b	small nucleolar RNA, C/D box 49B	TRAP-seq	No	Yes	No	No	No	No
Snord69	small nucleolar RNA, C/D box 69	TRAP-seq	No	No	Yes	No	No	No
Snord96a	small nucleolar RNA, C/D box 96A	TRAP-seq	No	Yes	No	No	No	No
Snurf	SNRPN upstream reading frame	TRAP-seq	No	Yes	No	No	No	No
Son	Son DNA binding protein	TRAP-seq	No	No	Yes	No	No	No
Sowahc	NA	TRAP-seq	No	Yes	Yes	No	No	No
Sox1	SRY-box containing gene 1	TRAP-seq	Yes	Yes	No	No	No	No
Sox30	SRY-box containing gene 30	TRAP-seq	No	No	Yes	No	No	No
Sox9	SRY-box containing gene 9	TRAP-seq	No	Yes	Yes	No	No	No
Sp8	trans-acting transcription factor 8	TRAP-seq	Yes	Yes	No	No	No	No
Sp9	trans-acting transcription factor 9	TRAP-seq	No	Yes	No	No	No	No
Spata24	spermatogenesis associated 24	TRAP-seq	No	No	Yes	No	No	No
Spc24	SPC24, NDC80 kinetochore complex component, homolog (S. cerevisiae)	TRAP-seq	No	No	Yes	No	No	No
Sphkap	SPHK1 interactor, AKAP domain containing	TRAP-seq	No	No	Yes	No	No	No
Spink3	serine peptidase inhibitor, Kazal type 3	TRAP-seq	No	No	Yes	No	No	No
Spp2	secreted phosphoprotein 2	TRAP-seq	No	No	Yes	No	No	No
Sptan1	NA	TRAP-seq	Yes	No	No	No	No	No
Sptb	NA	TRAP-seq	Yes	No	Yes	No	No	No
Sptbn1	NA	TRAP-seq	Yes	No	Yes	No	No	No
Srgap2	SLIT-ROBO Rho GTPase activating protein 2	TRAP-seq	No	No	Yes	No	No	No
Srrm2	serine/arginine repetitive matrix 2	TRAP-seq	No	No	Yes	No	No	No
St6galnac2	ST6 (alpha-N-acetyl-neuraminyl-2,3-beta-galactosyl-1,3)-N-acetylgalactosaminide alpha-2,6-sialyltransferase 2	TRAP-seq	No	No	Yes	No	No	No
Stc1	stanniocalcin 1	TRAP-seq	No	Yes	No	No	No	No
Steap1	six transmembrane epithelial antigen of the prostate 1	TRAP-seq	No	No	Yes	No	No	No
Stk10	serine/threonine kinase 10	TRAP-seq	No	No	Yes	No	No	No
Stk40	serine/threonine kinase 40	TRAP-seq	No	No	Yes	No	No	No
Strip2	NA	TRAP-seq	No	Yes	No	No	No	No
Svep1	sushi, von Willebrand factor type A, EGF and pentraxin domain containing 1	TRAP-seq	No	No	Yes	No	No	No
Svil	supervillin	TRAP-seq	No	Yes	No	No	No	No
Swt1	NA	TRAP-seq	No	No	Yes	No	No	No
Sycp2	synaptonemal complex protein 2	TRAP-seq	No	Yes	No	No	No	No
Tarm1	T cell-interacting, activating receptor on myeloid cells 1	TRAP-seq	No	Yes	No	No	No	No
Tas1r2	taste receptor, type 1, member 2	TRAP-seq	No	Yes	No	No	No	No
Tbrg3	transforming growth factor beta regulated gene 3	TRAP-seq	No	Yes	Yes	No	No	No
Tcf15	transcription factor 15	TRAP-seq	No	No	Yes	No	No	No
Tcn2	transcobalamin 2	TRAP-seq	No	No	Yes	No	No	No
Tcte1	t-complex-associated testis expressed 1	TRAP-seq	No	Yes	No	No	No	No
Teddm1	transmembrane epididymal protein 1	TRAP-seq	No	No	Yes	No	No	No
Tenc1	tensin like C1 domain-containing phosphatase	TRAP-seq	No	Yes	No	No	No	No
Tfcp2l1	NA	TRAP-seq	No	Yes	Yes	No	No	No
Thpo	thrombopoietin	TRAP-seq	No	Yes	No	No	No	No
Tigd5	tigger transposable element derived 5	TRAP-seq	No	No	Yes	No	No	No
Timp2	tissue inhibitor of metalloproteinase 2	TRAP-seq	Yes	No	No	No	No	No
Tjp3	tight junction protein 3	TRAP-seq	No	Yes	No	No	No	No
Tlcd1	TLC domain containing 1	TRAP-seq	No	No	Yes	No	No	No
Tln1	talin 1	TRAP-seq	Yes	No	No	No	No	No
Tmem123	transmembrane protein 123	TRAP-seq	No	No	Yes	No	No	No
Tmem194b	transmembrane protein 194B	TRAP-seq	No	Yes	No	No	No	No
Tmem27	transmembrane protein 27	TRAP-seq	No	No	Yes	No	No	No
Tmem54	transmembrane protein 54	TRAP-seq	No	Yes	No	No	No	No
Tmem69	transmembrane protein 69	TRAP-seq	No	No	Yes	No	No	No
Tmem72	transmembrane protein 72	TRAP-seq	No	Yes	No	No	No	No
Tmem74	transmembrane protein 74	TRAP-seq	No	No	Yes	No	No	No
Tmprss6	transmembrane serine protease 6	TRAP-seq	No	Yes	No	No	No	No
Tnfrsf1a	tumor necrosis factor receptor superfamily, member 1a	TRAP-seq	No	Yes	No	No	No	No
Tnks1bp1	tankyrase 1 binding protein 1	TRAP-seq	Yes	No	Yes	No	No	No
Topors	topoisomerase I binding, arginine/serine-rich	TRAP-seq	No	No	Yes	No	No	No
Tox	thymocyte selection-associated high mobility group box	TRAP-seq	No	Yes	No	No	No	No
Tpr	translocated promoter region	TRAP-seq	Yes	Yes	Yes	No	No	No
Trdmt1	tRNA aspartic acid methyltransferase 1	TRAP-seq	No	No	Yes	No	No	No
Treh	trehalase (brush-border membrane glycoprotein)	TRAP-seq	No	Yes	No	No	No	No
Trim43c	NA	TRAP-seq	No	Yes	No	No	No	No
Trip11	thyroid hormone receptor interactor 11	TRAP-seq	No	No	Yes	No	No	No
Trp53bp1	transformation related protein 53 binding protein 1	TRAP-seq	No	No	Yes	No	No	No
Tsc22d2	TSC22 domain family, member 2	TRAP-seq	No	No	Yes	No	No	No
Tshz2	teashirt zinc finger family member 2	TRAP-seq	No	Yes	No	No	No	No
Tspan9	tetraspanin 9	TRAP-seq	Yes	No	No	No	No	No
Tssk4	testis-specific serine kinase 4	TRAP-seq	No	Yes	No	No	No	No
Tst	thiosulfate sulfurtransferase, mitochondrial	TRAP-seq	No	No	Yes	No	No	No
Ttc22	tetratricopeptide repeat domain 22	TRAP-seq	No	No	Yes	No	No	No
Txlnb	taxilin beta	TRAP-seq	No	Yes	No	No	No	No
Txnip	thioredoxin interacting protein	TRAP-seq	No	Yes	Yes	No	No	No
Uba6	ubiquitin-like modifier activating enzyme 6	TRAP-seq	No	No	Yes	No	No	No
Ubc	ubiquitin C	TRAP-seq	Yes	Yes	Yes	No	No	No
Ugt2b37	UDP glucuronosyltransferase 2 family, polypeptide B37	TRAP-seq	No	No	Yes	No	No	No
Ugt2b38	UDP glucuronosyltransferase 2 family, polypeptide B38	TRAP-seq	No	No	Yes	No	No	No
Unc13b	NA	TRAP-seq	No	No	Yes	No	No	No
Usp9x	ubiquitin specific peptidase 9, X chromosome	TRAP-seq	No	No	Yes	No	No	No
Utp14b	UTP14, U3 small nucleolar ribonucleoprotein, homolog B (yeast)	TRAP-seq	No	No	Yes	No	No	No
Utp20	UTP20, small subunit (SSU) processome component, homolog (yeast)	TRAP-seq	No	No	Yes	No	No	No
Vcl	vinculin	TRAP-seq	No	No	Yes	No	No	No
Vcpkmt	NA	TRAP-seq	No	No	Yes	No	No	No
Vgf	VGF nerve growth factor inducible	TRAP-seq	No	No	Yes	No	No	No
Vip	vasoactive intestinal polypeptide	TRAP-seq	No	No	Yes	No	No	No
Vnn1	vanin 1	TRAP-seq	No	No	Yes	No	No	No
Vsx1	visual system homeobox 1 homolog (zebrafish)	TRAP-seq	No	Yes	No	No	No	No
Vwa5a	von Willebrand factor A domain containing 5A	TRAP-seq	No	No	Yes	No	No	No
Vwce	von Willebrand factor C and EGF domains	TRAP-seq	No	No	Yes	No	No	No
Wdr38	WD repeat domain 38	TRAP-seq	No	No	Yes	No	No	No
Wdr8	WD repeat domain 8	TRAP-seq	No	No	Yes	No	No	No
Whrn	whirlin	TRAP-seq	No	Yes	No	No	No	No
Wisp1	WNT1 inducible signaling pathway protein 1	TRAP-seq	No	No	Yes	No	No	No
Wnk4	WNK lysine deficient protein kinase 4	TRAP-seq	No	Yes	No	No	No	No
Wnt2b	wingless related MMTV integration site 2b	TRAP-seq	No	Yes	No	No	No	No
Xylb	xylulokinase homolog (H. influenzae)	TRAP-seq	No	No	Yes	No	No	No
Yeats2	YEATS domain containing 2	TRAP-seq	No	No	Yes	No	No	No
Yy2	Yy2 transcription factor	TRAP-seq	No	Yes	Yes	No	No	No
Zbed4	zinc finger, BED domain containing 4	TRAP-seq	No	No	Yes	No	No	No
Zbtb10	zinc finger and BTB domain containing 10	TRAP-seq	No	No	Yes	No	No	No
Zbtb11	zinc finger and BTB domain containing 11	TRAP-seq	No	No	Yes	No	No	No
Zbtb3	zinc finger and BTB domain containing 3	TRAP-seq	No	No	Yes	No	No	No
Zbtb40	zinc finger and BTB domain containing 40	TRAP-seq	No	No	Yes	No	No	No
Zbtb42	zinc finger and BTB domain containing 42	TRAP-seq	No	No	Yes	No	No	No
Zdbf2	zinc finger, DBF-type containing 2	TRAP-seq	No	No	Yes	No	No	No
Zfhx2	zinc finger homeobox 2	TRAP-seq	No	No	Yes	No	No	No
Zfp110	zinc finger protein 110	TRAP-seq	No	No	Yes	No	No	No
Zfp114	zinc finger protein 114	TRAP-seq	No	No	Yes	No	No	No
Zfp169	zinc finger protein 169	TRAP-seq	No	No	Yes	No	No	No
Zfp275	zinc finger protein 275	TRAP-seq	No	No	Yes	No	No	No
Zfp281	zinc finger protein 281	TRAP-seq	No	No	Yes	No	No	No
Zfp329	zinc finger protein 329	TRAP-seq	No	No	Yes	No	No	No
Zfp420	zinc finger protein 420	TRAP-seq	No	No	Yes	No	No	No
Zfp457	zinc finger protein 457	TRAP-seq	No	Yes	No	No	No	No
Zfp493	zinc finger protein 493	TRAP-seq	No	No	Yes	No	No	No
Zfp54	zinc finger protein 54	TRAP-seq	No	No	Yes	No	No	No
Zfp558	zinc finger protein 558	TRAP-seq	No	No	Yes	No	No	No
Zfp608	zinc finger protein 608	TRAP-seq	No	No	Yes	No	No	No
Zfp655	zinc finger protein 655	TRAP-seq	No	No	Yes	No	No	No
Zfp658	zinc finger protein 658	TRAP-seq	No	No	Yes	No	No	No
Zfp677	zinc finger protein 677	TRAP-seq	No	Yes	Yes	No	No	No
Zfp712	zinc finger protein 712	TRAP-seq	No	No	Yes	No	No	No
Zfp768	zinc finger protein 768	TRAP-seq	No	No	Yes	No	No	No
Zfp831	zinc finger protein 831	TRAP-seq	No	No	Yes	No	No	No
Zfp874b	NA	TRAP-seq	No	Yes	No	No	No	No
Zfyve16	zinc finger, FYVE domain containing 16	TRAP-seq	Yes	No	Yes	No	No	No
Zic3	zinc finger protein of the cerebellum 3	TRAP-seq	No	Yes	No	No	No	No
Zkscan16	zinc finger with KRAB and SCAN domains 16	TRAP-seq	No	No	Yes	No	No	No
Zkscan17	zinc finger with KRAB and SCAN domains 17	TRAP-seq	No	No	Yes	No	No	No
Zscan21	zinc finger and SCAN domain containing 21	TRAP-seq	No	No	Yes	No	No	No
1810011O10Rik	RIKEN cDNA 1810011O10 gene	RNA-seq	No	No	No	No	No	Yes
2310001K24Rik	RIKEN cDNA 2310001K24 gene	RNA-seq	No	No	No	No	No	Yes
3930402G23Rik	RIKEN cDNA 3930402G23 gene	RNA-seq	No	No	No	No	No	Yes
4930474G06Rik	NA	RNA-seq	No	No	No	No	No	Yes
4931440P22Rik	RIKEN cDNA 4931440P22 gene	RNA-seq	No	No	No	Yes	No	Yes
4933413J09Rik	NA	RNA-seq	No	No	No	No	No	Yes
8430431K14Rik	RIKEN cDNA 8430431K14 gene	RNA-seq	No	No	No	No	Yes	No
9130019O22Rik	RIKEN cDNA 9130019O22 gene	RNA-seq	No	No	No	No	No	Yes
9430060I03Rik	RIKEN cDNA 9430060I03 gene	RNA-seq	No	No	No	No	No	Yes
A330070K13Rik	NA	RNA-seq	No	No	No	No	Yes	No
A930011G23Rik	RIKEN cDNA A930011G23 gene	RNA-seq	No	No	No	No	No	Yes
Acta2	actin, alpha 2, smooth muscle, aorta	RNA-seq	No	No	No	No	No	Yes
Agpat2	1-acylglycerol-3-phosphate O-acyltransferase 2 (lysophosphatidic acid acyltransferase, beta)	RNA-seq	No	No	No	No	No	Yes
AI607873	NA	RNA-seq	No	No	No	No	No	Yes
Akap3	A kinase (PRKA) anchor protein 3	RNA-seq	No	No	No	No	No	Yes
Aldh1a3	aldehyde dehydrogenase family 1, subfamily A3	RNA-seq	No	No	No	No	No	Yes
Alkbh4	alkB, alkylation repair homolog 4 (E. coli)	RNA-seq	No	No	No	No	No	Yes
Als2cl	ALS2 C-terminal like	RNA-seq	No	No	No	No	No	Yes
Ankfn1	ankyrin-repeat and fibronectin type III domain containing 1	RNA-seq	No	No	No	No	Yes	No
Aox3	aldehyde oxidase 3	RNA-seq	No	No	No	No	No	Yes
Arrdc1	arrestin domain containing 1	RNA-seq	No	No	No	No	No	Yes
Asf1b	ASF1 anti-silencing function 1 homolog B (S. cerevisiae)	RNA-seq	No	No	No	No	Yes	No
Atoh8	atonal homolog 8 (Drosophila)	RNA-seq	No	No	No	No	No	Yes
Atp10a	ATPase, class V, type 10A	RNA-seq	No	No	No	No	No	Yes
BC030867	cDNA sequence BC030867	RNA-seq	No	No	No	No	No	Yes
BC055111	cDNA sequence BC055111	RNA-seq	No	No	No	No	No	Yes
Bmf	BCL2 modifying factor	RNA-seq	No	No	No	No	No	Yes
Bora	NA	RNA-seq	No	No	No	No	No	Yes
Cartpt	CART prepropeptide	RNA-seq	No	No	No	No	No	Yes
Casc1	cancer susceptibility candidate 1	RNA-seq	No	No	No	No	Yes	No
Ccl4	chemokine (C-C motif) ligand 4	RNA-seq	No	No	No	No	Yes	No
Ccl5	chemokine (C-C motif) ligand 5	RNA-seq	No	No	No	No	No	Yes
Ccr7	chemokine (C-C motif) receptor 7	RNA-seq	No	No	No	No	No	Yes
Ccrl2	chemokine (C-C motif) receptor-like 2	RNA-seq	No	No	No	No	No	Yes
Cd1d1	CD1d1 antigen	RNA-seq	No	No	No	No	No	Yes
Cd274	CD274 antigen	RNA-seq	No	No	No	No	No	Yes
Cdk1	cyclin-dependent kinase 1	RNA-seq	No	No	No	No	No	Yes
Ch25h	cholesterol 25-hydroxylase	RNA-seq	No	No	No	No	Yes	No
Clcf1	cardiotrophin-like cytokine factor 1	RNA-seq	No	No	No	No	No	Yes
Csf2rb	colony stimulating factor 2 receptor, beta, low-affinity (granulocyte-macrophage)	RNA-seq	No	No	No	No	No	Yes
Cxcl3	chemokine (C-X-C motif) ligand 3	RNA-seq	No	No	No	No	No	Yes
Cxcl5	chemokine (C-X-C motif) ligand 5	RNA-seq	No	No	No	No	Yes	No
Cxcr4	chemokine (C-X-C motif) receptor 4	RNA-seq	No	No	No	No	No	Yes
Cyp3a11	cytochrome P450, family 3, subfamily a, polypeptide 11	RNA-seq	No	No	No	No	Yes	No
Cyp4a14	cytochrome P450, family 4, subfamily a, polypeptide 14	RNA-seq	No	No	No	No	No	Yes
Cyp4a31	cytochrome P450, family 4, subfamily a, polypeptide 31	RNA-seq	No	No	No	No	No	Yes
Dbpht2	DNA binding protein with his-thr domain	RNA-seq	No	No	No	No	No	Yes
Dmbx1	diencephalon/mesencephalon homeobox 1	RNA-seq	No	No	No	No	No	Yes
Dsc1	desmocollin 1	RNA-seq	No	No	No	No	No	Yes
Dusp10	dual specificity phosphatase 10	RNA-seq	No	No	No	No	No	Yes
Dusp14	dual specificity phosphatase 14	RNA-seq	No	No	No	No	No	Yes
Dxo	NA	RNA-seq	No	No	No	No	No	Yes
Epor	erythropoietin receptor	RNA-seq	No	No	No	No	No	Yes
Esm1	endothelial cell-specific molecule 1	RNA-seq	No	No	No	No	No	Yes
F8a	factor 8-associated gene A	RNA-seq	No	No	No	No	No	Yes
Fam187a	NA	RNA-seq	No	No	No	No	No	Yes
Fam86	family with sequence similarity 86	RNA-seq	No	No	No	No	No	Yes
Flt3l	FMS-like tyrosine kinase 3 ligand	RNA-seq	No	No	No	No	No	Yes
Foxc1	forkhead box C1	RNA-seq	No	No	No	No	No	Yes
Foxc2	forkhead box C2	RNA-seq	No	No	No	No	No	Yes
Fstl3	follistatin-like 3	RNA-seq	No	No	No	No	No	Yes
Gabrq	gamma-aminobutyric acid (GABA) A receptor, subunit theta	RNA-seq	No	No	No	No	No	Yes
Galr1	galanin receptor 1	RNA-seq	No	No	No	No	No	Yes
Gcnt4	glucosaminyl (N-acetyl) transferase 4, core 2 (beta-1,6-N-acetylglucosaminyltransferase)	RNA-seq	No	No	No	No	No	Yes
Gdap10	NA	RNA-seq	No	No	No	No	No	Yes
Gdf15	growth differentiation factor 15	RNA-seq	No	No	No	No	No	Yes
Gja4	gap junction protein, alpha 4	RNA-seq	No	No	No	No	No	Yes
Gm10548	NA	RNA-seq	No	No	No	No	No	Yes
Gm11974	NA	RNA-seq	No	No	No	No	No	Yes
Gm16386	predicted gene 16386	RNA-seq	No	No	No	No	No	Yes
Gm16702	NA	RNA-seq	No	No	No	No	No	Yes
Gm19434	NA	RNA-seq	No	No	No	No	Yes	No
Gm20199	NA	RNA-seq	No	No	No	Yes	No	Yes
Gm20594	NA	RNA-seq	No	No	No	Yes	No	No
Gm6225	NA	RNA-seq	No	No	No	No	Yes	Yes
Gm6537	NA	RNA-seq	No	No	No	No	No	Yes
Gm6654	NA	RNA-seq	No	No	No	No	No	Yes
Gper1	NA	RNA-seq	No	No	No	No	No	Yes
Gpr65	G-protein coupled receptor 65	RNA-seq	No	No	No	No	No	Yes
Gprin2	G protein regulated inducer of neurite outgrowth 2	RNA-seq	No	No	No	No	No	Yes
Gsx1	GS homeobox 1	RNA-seq	No	No	No	No	No	Yes
Has1	hyaluronan synthase1	RNA-seq	No	No	No	No	No	Yes
Has3	hyaluronan synthase 3	RNA-seq	No	No	No	No	No	Yes
Hcar2	NA	RNA-seq	No	No	No	No	No	Yes
Hist1h3h	histone cluster 1, H3h	RNA-seq	No	No	No	Yes	No	No
Hist1h4a	histone cluster 1, H4a	RNA-seq	No	No	No	No	Yes	Yes
Hivep2	human immunodeficiency virus type I enhancer binding protein 2	RNA-seq	No	No	No	Yes	No	No
Homer1	homer homolog 1 (Drosophila)	RNA-seq	No	No	No	No	No	Yes
Hs3st3a1	heparan sulfate (glucosamine) 3-O-sulfotransferase 3A1	RNA-seq	No	No	No	No	Yes	No
Hsh2d	hematopoietic SH2 domain containing	RNA-seq	No	No	No	No	No	Yes
Id3	inhibitor of DNA binding 3	RNA-seq	No	No	No	Yes	No	No
Iigp1	interferon inducible GTPase 1	RNA-seq	No	No	No	No	Yes	No
Il10	interleukin 10	RNA-seq	No	No	No	No	No	Yes
Il12b	interleukin 12b	RNA-seq	No	No	No	No	No	Yes
Il1b	interleukin 1 beta	RNA-seq	No	No	No	No	No	Yes
Il1rn	interleukin 1 receptor antagonist	RNA-seq	No	No	No	No	No	Yes
Il21	interleukin 21	RNA-seq	No	No	No	No	No	Yes
Il6	interleukin 6	RNA-seq	No	No	No	No	No	Yes
Impg1	interphotoreceptor matrix proteoglycan 1	RNA-seq	No	No	No	No	Yes	No
Kbtbd13	NA	RNA-seq	No	No	No	No	No	Yes
Kcne4	potassium voltage-gated channel, Isk-related subfamily, gene 4	RNA-seq	No	No	No	No	No	Yes
Kcnj13	potassium inwardly-rectifying channel, subfamily J, member 13	RNA-seq	No	No	No	No	Yes	No
Kcnj8	potassium inwardly-rectifying channel, subfamily J, member 8	RNA-seq	No	No	No	No	No	Yes
Lcmt2	leucine carboxyl methyltransferase 2	RNA-seq	No	No	No	No	No	Yes
Leng8	leukocyte receptor cluster (LRC) member 8	RNA-seq	No	No	No	No	No	Yes
Lgr6	leucine-rich repeat-containing G protein-coupled receptor 6	RNA-seq	No	No	No	No	No	Yes
Lipt2	lipoyl(octanoyl) transferase 2 (putative)	RNA-seq	No	No	No	No	No	Yes
Lpin3	lipin 3	RNA-seq	No	No	No	No	No	Yes
Lsr	lipolysis stimulated lipoprotein receptor	RNA-seq	No	No	No	No	No	Yes
Mafk	v-maf musculoaponeurotic fibrosarcoma oncogene family, protein K (avian)	RNA-seq	No	No	No	No	No	Yes
Malt1	mucosa associated lymphoid tissue lymphoma translocation gene 1	RNA-seq	No	No	No	No	No	Yes
Marveld2	MARVEL (membrane-associating) domain containing 2	RNA-seq	No	No	No	No	No	Yes
Mfsd2a	major facilitator superfamily domain containing 2A	RNA-seq	No	No	No	No	No	Yes
Mir1938	NA	RNA-seq	No	No	No	Yes	Yes	No
Mir207	microRNA 207	RNA-seq	No	No	No	Yes	No	No
Mpzl1	myelin protein zero-like 1	RNA-seq	No	No	No	No	No	Yes
Mstn	myostatin	RNA-seq	No	No	No	No	No	Yes
Nphs1	nephrosis 1 homolog, nephrin (human)	RNA-seq	No	No	No	No	No	Yes
Nrarp	Notch-regulated ankyrin repeat protein	RNA-seq	No	No	No	No	No	Yes
Ntn5	netrin 5	RNA-seq	No	No	No	Yes	No	No
Nup37	nucleoporin 37	RNA-seq	No	No	No	No	No	Yes
Opn5	opsin 5	RNA-seq	No	No	No	No	No	Yes
Orc1	NA	RNA-seq	No	No	No	No	No	Yes
Osm	oncostatin M	RNA-seq	No	No	No	No	No	Yes
Otx1	orthodenticle homolog 1 (Drosophila)	RNA-seq	No	No	No	No	No	Yes
Ovca2	candidate tumor suppressor in ovarian cancer 2	RNA-seq	No	No	No	No	No	Yes
Parp16	poly (ADP-ribose) polymerase family, member 16	RNA-seq	No	No	No	No	No	Yes
Patl2	protein associated with topoisomerase II homolog 2 (yeast)	RNA-seq	No	No	No	No	No	Yes
Pax6	paired box gene 6	RNA-seq	No	No	No	No	No	Yes
Pdzd9	NA	RNA-seq	No	No	No	No	No	Yes
Prdm1	PR domain containing 1, with ZNF domain	RNA-seq	No	No	No	No	No	Yes
Ptbp1	polypyrimidine tract binding protein 1	RNA-seq	No	No	No	No	No	Yes
Ptger4	prostaglandin E receptor 4 (subtype EP4)	RNA-seq	No	No	No	No	No	Yes
Pvr	poliovirus receptor	RNA-seq	No	No	No	No	No	Yes
Rab20	RAB20, member RAS oncogene family	RNA-seq	No	No	No	No	No	Yes
Rasl11b	RAS-like, family 11, member B	RNA-seq	No	No	No	No	No	Yes
Rnf122	ring finger protein 122	RNA-seq	No	No	No	No	No	Yes
Rnf133	ring finger protein 133	RNA-seq	No	No	No	No	Yes	No
Rnf138rt1	NA	RNA-seq	No	No	No	No	No	Yes
Rrad	Ras-related associated with diabetes	RNA-seq	No	No	No	No	No	Yes
Rsad2	radical S-adenosyl methionine domain containing 2	RNA-seq	No	No	No	No	No	Yes
S100a4	S100 calcium binding protein A4	RNA-seq	No	No	No	No	No	Yes
Scin	scinderin	RNA-seq	No	No	No	No	No	Yes
Serpine1	serine (or cysteine) peptidase inhibitor, clade E, member 1	RNA-seq	No	No	No	No	No	Yes
Six3os1	Six3 opposite strand transcript 1	RNA-seq	No	No	No	No	No	Yes
Slc10a6	solute carrier family 10 (sodium/bile acid cotransporter family), member 6	RNA-seq	No	No	No	No	No	Yes
Slc30a2	solute carrier family 30 (zinc transporter), member 2	RNA-seq	No	No	No	No	No	Yes
Slc43a1	solute carrier family 43, member 1	RNA-seq	No	No	No	No	Yes	No
Sned1	sushi, nidogen and EGF-like domains 1	RNA-seq	No	No	No	Yes	No	No
Snora64	small nucleolar RNA, H/ACA box 64	RNA-seq	No	No	No	Yes	No	No
Snora69	small nucleolar RNA, H/ACA box 69	RNA-seq	No	No	No	Yes	No	No
Snora78	small nucleolar RNA, H/ACA box 7	RNA-seq	No	No	No	Yes	No	No
Snord22	small nucleolar RNA, C/D box 22	RNA-seq	No	No	No	Yes	No	No
Sntn	sentan, cilia apical structure protein	RNA-seq	No	No	No	No	Yes	No
Sox15	SRY-box containing gene 15	RNA-seq	No	No	No	No	No	Yes
Sp5	trans-acting transcription factor 5	RNA-seq	No	No	No	No	No	Yes
Spata31d1d	NA	RNA-seq	No	No	No	No	No	Yes
Spdya	speedy homolog A (Xenopus laevis)	RNA-seq	No	No	No	No	No	Yes
Sphk1	sphingosine kinase 1	RNA-seq	No	No	No	No	No	Yes
Sucnr1	succinate receptor 1	RNA-seq	No	No	No	No	No	Yes
Tac1	tachykinin 1	RNA-seq	No	No	No	No	No	Yes
Tex19.1	testis expressed gene 19.1	RNA-seq	No	No	No	No	No	Yes
Tfap2c	NA	RNA-seq	No	No	No	Yes	No	No
Tgif1	TGFB-induced factor homeobox 1	RNA-seq	No	No	No	No	No	Yes
Tinf2	Terf1 (TRF1)-interacting nuclear factor 2	RNA-seq	No	No	No	No	No	Yes
Tpbg	trophoblast glycoprotein	RNA-seq	No	No	No	No	No	Yes
Trmt61b	tRNA methyltransferase 61 homolog B (S. cerevisiae)	RNA-seq	No	No	No	No	No	Yes
Trp53rk	transformation related protein 53 regulating kinase	RNA-seq	No	No	No	No	No	Yes
Tssk1	testis-specific serine kinase 1	RNA-seq	No	No	No	No	No	Yes
Tube1	epsilon-tubulin 1	RNA-seq	No	No	No	No	No	Yes
Ube2t	ubiquitin-conjugating enzyme E2T (putative)	RNA-seq	No	No	No	No	Yes	No
Vps37b	vacuolar protein sorting 37B (yeast)	RNA-seq	No	No	No	No	No	Yes
Zcchc3	zinc finger, CCHC domain containing 3	RNA-seq	No	No	No	No	No	Yes
Zfp36l1	zinc finger protein 36, C3H type-like 1	RNA-seq	No	No	No	No	No	Yes
Zfp786	zinc finger protein 786	RNA-seq	No	No	No	No	No	Yes
Zic4	zinc finger protein of the cerebellum 4	RNA-seq	No	No	No	Yes	No	No
Arc	activity regulated cytoskeletal-associated protein	Both	Yes	Yes	Yes	Yes	Yes	Yes
Arl4d	ADP-ribosylation factor-like 4D	Both	Yes	Yes	Yes	Yes	Yes	Yes
Btg2	B-cell translocation gene 2, anti-proliferative	Both	Yes	Yes	Yes	Yes	Yes	Yes
Egr2	early growth response 2	Both	Yes	Yes	Yes	Yes	Yes	Yes
Egr4	early growth response 4	Both	Yes	Yes	Yes	Yes	Yes	Yes
Fos	FBJ osteosarcoma oncogene	Both	Yes	Yes	Yes	Yes	Yes	Yes
Gadd45g	growth arrest and DNA-damage-inducible 45 gamma	Both	Yes	Yes	Yes	Yes	Yes	Yes
Gm13889	predicted gene 13889	Both	Yes	Yes	Yes	Yes	Yes	Yes
Ier2	immediate early response 2	Both	Yes	Yes	Yes	Yes	Yes	Yes
Junb	Jun-B oncogene	Both	Yes	Yes	Yes	Yes	Yes	Yes
Kcnj2	potassium inwardly-rectifying channel, subfamily J, member 2	Both	Yes	Yes	Yes	Yes	Yes	Yes
Klf2	Kruppel-like factor 2 (lung)	Both	Yes	Yes	Yes	Yes	Yes	Yes
Mir132	microRNA 132	Both	Yes	Yes	Yes	Yes	Yes	Yes
Npas4	neuronal PAS domain protein 4	Both	Yes	Yes	Yes	Yes	Yes	Yes
Ccl9	chemokine (C-C motif) ligand 9	Both	No	Yes	Yes	No	Yes	Yes
Col6a1	collagen, type VI, alpha 1	Both	No	Yes	No	No	Yes	No
Col6a3	NA	Both	Yes	Yes	Yes	No	Yes	Yes
Cyr61	cysteine rich protein 61	Both	No	Yes	Yes	No	Yes	Yes
Dusp1	dual specificity phosphatase 1	Both	Yes	Yes	Yes	No	Yes	Yes
Dusp2	dual specificity phosphatase 2	Both	No	Yes	No	No	Yes	Yes
Dusp5	dual specificity phosphatase 5	Both	No	Yes	Yes	No	Yes	Yes
Dusp6	dual specificity phosphatase 6	Both	No	Yes	Yes	No	Yes	Yes
Egr1	early growth response 1	Both	No	Yes	Yes	No	Yes	Yes
Fosb	FBJ osteosarcoma oncogene B	Both	No	Yes	Yes	No	Yes	Yes
Glp1r	glucagon-like peptide 1 receptor	Both	No	Yes	Yes	No	Yes	No
Irs2	insulin receptor substrate 2	Both	No	Yes	Yes	No	Yes	Yes
Jun	Jun oncogene	Both	No	Yes	Yes	No	Yes	Yes
Klf4	Kruppel-like factor 4 (gut)	Both	Yes	Yes	Yes	No	Yes	Yes
Mir212	microRNA 212	Both	No	Yes	Yes	Yes	Yes	Yes
Nfil3	nuclear factor, interleukin 3, regulated	Both	No	Yes	Yes	No	Yes	Yes
Nr4a1	nuclear receptor subfamily 4, group A, member 1	Both	No	Yes	Yes	No	Yes	Yes
Ppp1r15a	protein phosphatase 1, regulatory (inhibitor) subunit 15A	Both	Yes	Yes	Yes	No	Yes	Yes
Ptgs2	prostaglandin-endoperoxide synthase 2	Both	Yes	Yes	Yes	No	Yes	Yes
Rasl11a	RAS-like, family 11, member A	Both	No	Yes	Yes	No	Yes	Yes
Rgs4	regulator of G-protein signaling 4	Both	No	Yes	Yes	No	Yes	Yes
Scarna10	small Cajal body-specific RNA 10	Both	No	Yes	Yes	Yes	Yes	Yes
Sik1	salt inducible kinase 1	Both	No	Yes	Yes	No	Yes	Yes
Trib1	tribbles homolog 1 (Drosophila)	Both	Yes	Yes	Yes	No	Yes	Yes
Ttn	titin	Both	No	Yes	No	No	Yes	No
Ttr	transthyretin	Both	No	Yes	No	No	Yes	Yes
Xist	inactive X specific transcripts	Both	No	Yes	Yes	No	Yes	No
Zic1	zinc finger protein of the cerebellum 1	Both	Yes	Yes	No	No	Yes	Yes
1190002N15Rik	RIKEN cDNA 1190002N15 gene	Both	No	No	Yes	No	No	Yes
1700086L19Rik	RIKEN cDNA 1700086L19 gene	Both	No	No	Yes	No	No	Yes
4930523C07Rik	RIKEN cDNA 4930523C07 gene	Both	No	No	Yes	No	No	Yes
Arl5b	ADP-ribosylation factor-like 5B	Both	No	No	Yes	No	No	Yes
Arrdc3	arrestin domain containing 3	Both	No	No	Yes	No	No	Yes
Atf3	activating transcription factor 3	Both	Yes	Yes	Yes	No	No	Yes
Ccnj	cyclin J	Both	No	No	Yes	No	No	Yes
Ciart	NA	Both	No	No	Yes	No	No	Yes
Csrnp1	cysteine-serine-rich nuclear protein 1	Both	No	No	Yes	No	No	Yes
Cwc25	NA	Both	No	No	Yes	No	No	Yes
Cxcl1	chemokine (C-X-C motif) ligand 1	Both	No	No	Yes	No	No	Yes
Cyp1b1	cytochrome P450, family 1, subfamily b, polypeptide 1	Both	No	Yes	Yes	No	No	Yes
Dnajb1	DnaJ (Hsp40) homolog, subfamily B, member 1	Both	No	Yes	Yes	No	No	Yes
Drd1a	dopamine receptor D1A	Both	No	No	Yes	No	No	Yes
Dusp4	dual specificity phosphatase 4	Both	No	No	Yes	No	No	Yes
Egr3	early growth response 3	Both	No	No	Yes	No	No	Yes
Emp1	epithelial membrane protein 1	Both	No	No	Yes	No	No	Yes
Fbxo33	F-box protein 33	Both	No	No	Yes	No	No	Yes
Fndc9	NA	Both	No	No	Yes	No	No	Yes
Fosl2	fos-like antigen 2	Both	No	No	Yes	No	No	Yes
Gem	GTP binding protein (gene overexpressed in skeletal muscle)	Both	No	Yes	Yes	No	No	Yes
Ghsr	growth hormone secretagogue receptor	Both	No	No	Yes	No	No	Yes
Gpr19	G protein-coupled receptor 19	Both	No	No	Yes	No	No	Yes
Gprc5a	G protein-coupled receptor, family C, group 5, member A	Both	No	No	Yes	No	No	Yes
Itprip	inositol 1,4,5-triphosphate receptor interacting protein	Both	No	Yes	Yes	No	No	Yes
Klf10	Kruppel-like factor 10	Both	No	No	Yes	No	No	Yes
Lpar6	lysophosphatidic acid receptor 6	Both	No	No	Yes	No	No	Yes
Maff	v-maf musculoaponeurotic fibrosarcoma oncogene family, protein F (avian)	Both	No	No	Yes	No	No	Yes
Nkx3-1	NK-3 transcription factor, locus 1 (Drosophila)	Both	No	No	Yes	No	No	Yes
Nr4a2	nuclear receptor subfamily 4, group A, member 2	Both	No	No	Yes	No	No	Yes
Onecut2	one cut domain, family member 2	Both	No	No	Yes	No	No	Yes
Pck1	phosphoenolpyruvate carboxykinase 1, cytosolic	Both	No	No	Yes	No	No	Yes
Rasd1	RAS, dexamethasone-induced 1	Both	No	No	Yes	No	No	Yes
Rnd3	Rho family GTPase 3	Both	No	No	Yes	No	No	Yes
Sox11	SRY-box containing gene 11	Both	No	No	Yes	No	No	Yes
Sox21	SRY-box containing gene 21	Both	No	No	Yes	No	No	Yes
Spry2	sprouty homolog 2 (Drosophila)	Both	No	No	Yes	No	No	Yes
Thbs1	thrombospondin 1	Both	No	No	Yes	No	Yes	Yes
Adamts1	a disintegrin-like and metallopeptidase (reprolysin type) with thrombospondin type 1 motif, 1	Both	Yes	Yes	Yes	No	No	Yes
Apold1	apolipoprotein L domain containing 1	Both	No	No	Yes	No	No	Yes
Arxes1	NA	Both	No	No	Yes	No	No	Yes
Bag3	BCL2-associated athanogene 3	Both	No	No	Yes	No	No	Yes
Bhlhe40	basic helix-loop-helix family, member e40	Both	No	No	Yes	No	No	Yes
C2cd4b	C2 calcium-dependent domain containing 4B	Both	Yes	Yes	Yes	No	No	Yes
Ccnl1	cyclin L1	Both	No	No	Yes	No	No	Yes
Cd14	CD14 antigen	Both	No	No	Yes	No	No	Yes
Cenpa	centromere protein A	Both	No	No	Yes	No	No	Yes
Clk1	CDC-like kinase 1	Both	Yes	No	Yes	No	No	Yes
Cxcl10	chemokine (C-X-C motif) ligand 10	Both	No	No	Yes	No	No	Yes
Cxcl2	chemokine (C-X-C motif) ligand 2	Both	No	No	Yes	No	No	Yes
Errfi1	ERBB receptor feedback inhibitor 1	Both	No	Yes	Yes	No	No	Yes
F5	coagulation factor V	Both	No	No	Yes	No	No	Yes
Fam46a	family with sequence similarity 46, member A	Both	No	No	Yes	No	No	Yes
Frmd6	FERM domain containing 6	Both	No	No	Yes	No	No	Yes
Gadd45b	growth arrest and DNA-damage-inducible 45 beta	Both	No	Yes	Yes	No	No	Yes
Gpr3	G-protein coupled receptor 3	Both	No	No	Yes	No	No	Yes
Gpr88	G-protein coupled receptor 88	Both	No	Yes	Yes	Yes	No	Yes
Grap2	GRB2-related adaptor protein 2	Both	No	No	Yes	No	No	Yes
Hilpda	NA	Both	No	No	Yes	No	No	Yes
Hist1h3a	histone cluster 1, H3a	Both	No	No	Yes	No	Yes	Yes
Ifrd1	interferon-related developmental regulator 1	Both	No	No	Yes	No	No	Yes
Inhba	inhibin beta-A	Both	No	No	Yes	No	No	Yes
Itga5	integrin alpha 5 (fibronectin receptor alpha)	Both	No	No	Yes	No	No	Yes
Jund	Jun proto-oncogene related gene d	Both	No	No	Yes	No	No	Yes
Kdm6b	KDM1 lysine (K)-specific demethylase 6B	Both	No	No	Yes	No	No	Yes
Klf6	Kruppel-like factor 6	Both	No	Yes	Yes	No	No	Yes
Lars2	leucyl-tRNA synthetase, mitochondrial	Both	No	Yes	Yes	No	No	Yes
Lpar5	lysophosphatidic acid receptor 5	Both	No	No	Yes	No	No	Yes
Mex3b	mex3 homolog B (C. elegans)	Both	No	No	Yes	No	No	Yes
Midn	midnolin	Both	No	No	Yes	No	No	Yes
Mir138-1	microRNA 138-1	Both	No	No	Yes	No	No	Yes
Neat1	nuclear paraspeckle assembly transcript 1 (non-protein coding)	Both	No	Yes	Yes	No	No	Yes
Nfkbid	nuclear factor of kappa light polypeptide gene enhancer in B-cells inhibitor, delta	Both	No	Yes	Yes	No	No	Yes
Nfkbiz	nuclear factor of kappa light polypeptide gene enhancer in B-cells inhibitor, zeta	Both	No	Yes	Yes	No	No	Yes
Nptx2	neuronal pentraxin 2	Both	No	No	Yes	No	No	Yes
Nr4a3	nuclear receptor subfamily 4, group A, member 3	Both	No	No	Yes	No	No	Yes
Otud1	OTU domain containing 1	Both	No	No	Yes	No	No	Yes
Per1	period homolog 1 (Drosophila)	Both	No	No	Yes	No	No	Yes
Pim1	proviral integration site 1	Both	No	Yes	Yes	No	No	Yes
Pla2g4e	phospholipase A2, group IVE	Both	No	No	Yes	No	No	Yes
Plk2	polo-like kinase 2 (Drosophila)	Both	No	No	Yes	No	No	Yes
Ppp1r3g	protein phosphatase 1, regulatory (inhibitor) subunit 3G	Both	No	No	Yes	No	No	Yes
Ptgdr2	NA	Both	No	No	Yes	No	No	Yes
Pthlh	parathyroid hormone-like peptide	Both	No	Yes	Yes	No	No	Yes
Rassf1	Ras association (RalGDS/AF-6) domain family member 1	Both	No	No	Yes	No	No	Yes
Rgs2	regulator of G-protein signaling 2	Both	No	Yes	Yes	Yes	No	Yes
Rnf217	ring finger protein 217	Both	No	No	Yes	No	No	Yes
Rtl1	retrotransposon-like 1	Both	No	No	Yes	No	No	Yes
Sap30	sin3 associated polypeptide	Both	No	No	Yes	No	No	Yes
Sgk1	serum/glucocorticoid regulated kinase 1	Both	No	No	Yes	No	No	Yes
Siah2	seven in absentia 2	Both	No	No	Yes	No	No	Yes
Slc16a1	solute carrier family 16 (monocarboxylic acid transporters), member 1	Both	No	No	Yes	No	No	Yes
Slc2a1	solute carrier family 2 (facilitated glucose transporter), member 1	Both	No	No	Yes	No	No	Yes
Smad7	MAD homolog 7 (Drosophila)	Both	No	Yes	Yes	No	No	Yes
Sp7	Sp7 transcription factor 7	Both	No	No	Yes	No	No	Yes
Spry1	sprouty homolog 1 (Drosophila)	Both	No	Yes	Yes	No	No	Yes
Spry4	sprouty homolog 4 (Drosophila)	Both	No	No	Yes	No	No	Yes
Sptbn2	NA	Both	Yes	No	Yes	No	No	Yes
Spty2d1	SPT2, Suppressor of Ty, domain containing 1 (S. cerevisiae)	Both	No	No	Yes	No	No	Yes
Taf7	TAF7 RNA polymerase II, TATA box binding protein (TBP)-associated factor	Both	No	No	Yes	No	No	Yes
Tiparp	TCDD-inducible poly(ADP-ribose) polymerase	Both	No	Yes	Yes	No	No	Yes
Tmem86a	transmembrane protein 86A	Both	No	No	Yes	No	No	Yes
Tob1	transducer of ErbB-2.1	Both	No	No	Yes	No	No	Yes
Trh	thyrotropin releasing hormone	Both	No	No	Yes	No	No	Yes
Umod	uromodulin	Both	No	No	Yes	No	No	Yes
Zfp36	zinc finger protein 36	Both	No	Yes	Yes	No	No	Yes

## Sheet: Table S8
Table S8: Neuron-enriched transcripts with fold-changes from TRAP-seq and RNA-seq.
Note: NE = not expressed, N/A = no entry in Allen Brain Atlas
DE TRAP-seq only						DE TRAP-seq and RNA-seq
	log2FC TRAP-seq 30'	log2FC RNA-seq 30'	Allen brain atlas				log2FC TRAP-seq 30'	log2FC RNA-seq 30'	Allen brain atlas
Kremen2	1.18289	0.290395	NE			Mir132	0.689844	0.900389	N/A
Npb	0.829096	-0.415905	NE			Gm13889	0.68243	0.763703	Yes: mostly DG
C2cd4b	0.447103	0.360838	N/A			Egr4	0.600741	0.861822	Yes
Fam163b	0.418695	0.229802	Yes: heavy DG				log2FC TRAP-seq 60'	log2FC RNA-seq 60'	Allen brain atlas
Timp2	-0.406966	-0.203162	Yes			Mir132	0.671256	0.756365	N/A
	log2FC TRAP-seq 60'	log2FC RNA-seq 60'				Gm13889	1.30088	1.057	Yes: mostly DG
C2cd4b	0.431473	0.397569	N/A			Egr1	0.955741	0.734722	Yes
Dio3	0.452291	0.404841	NE			Rgs2	0.412456	0.34964	NE
Rxrg	0.403312	0.269012	Yes			Egr4	1.22994	1.36212	Yes
Smarca4	-0.685196	0.0873614	Yes			Dusp6	0.47411	0.53283	Yes: CA1-enriched
1700063O14Rik	0.44157	0.408775	N/A			Rgs4	0.468799	0.488143	Yes
Hspb3	-0.477033	0.376966	NE				log2FC TRAP-seq 120'	log2FC RNA-seq 120'	Allen brain atlas
Thpo	0.424831	0.204543	Yes			1190002N15Rik	0.534017	0.536349	Yes
Klrg1	0.852239	0.292464	NE			1700086L19Rik	0.457241	0.46689	Yes
Zfp874b	-0.528055	0.0284944	NE			Cenpa	0.443448	0.583335	NE
Gpr25	0.526987	0.0573992	N/A			Dusp6	1.11245	1.08633	Yes: CA1-enriched
Papl	0.598847	-0.0557523	NE			Rgs4	0.920681	0.910023	Yes
4933432I03Rik	-0.718718	0.0714128	N/A			Egr1	1.61864	1.30823	Yes
Tmprss6	-0.653141	-0.0141151	NE			Rgs2	0.440265	0.710648	NE
Nts	0.425621	0.000727212	Yes: subiculum-specific			Egr4	2.04003	2.05214	Yes
	log2FC TRAP-seq 120'	log2FC RNA-seq 120'				Egr3	0.704357	0.615763	Yes
Tmem74	0.558258	0.385499	Yes			Hist1h3a	0.420344	0.848305	N/A
Bdnf	0.438249	0.353289	Yes			Mex3b	0.566084	0.555875	N/A
Mylip	-0.419891	-0.240579	Yes			Nptx2	0.612089	0.75024	Yes
Kcnh7	0.411989	0.217045	Yes: CA1-specific			Rasd1	0.59917	0.549156	Yes
1700001L05Rik	-0.602291	-0.336346	Yes: CA1-specific			C2cd4b	0.574283	0.486359	N/A
Htr1b	0.530703	0.310925	Yes: CA1-specific			Gm13889	1.85758	1.51635	Yes: mostly DG
Msantd1	0.408294	0.288682	NE			Mir132	1.3229	1.70277	N/A
Bbc3	-0.66685	-0.236817	Yes
B3gnt3	-0.798896	-0.596735	NE
Satb2	0.473638	0.178022	Yes: CA1-specific
Depdc7	0.641216	0.421774	Yes: low expression
Amn	-0.815617	-0.290762	NE
Cilp2	-0.447295	-0.261048	N/A
Tmem69	-0.509	-0.0997731	Yes
Nr2c2ap	-0.715747	-0.148574	Yes
3200001D21Rik (Krt9)	-0.628887	0.206187	N/A
Slc34a1	-2.34383	-0.226892	Yes
Adrb3	-0.76159	0.277417	N/A
Cyp4b1	-1.41101	0.171732	N/A
Rgs9	-3.08966	0.0374599	Yes
Fgf16	0.561639	0.0772397	NE
Ttc22	-1.07252	-0.166947	NE
Adamts13	0.998209	0.127483	NE
Spc24	-0.505955	-0.0780199	NE
Crhr2	-1.01449	0.0276435	NE

## Sheet: Table S9A
Table S9A: Transcription factor enrichment analysis (oPOSSUM)
Note: ones in bold are identified across both analyses (see table S8B)
TFBS = transcription factor binding sites
TF	JASPAR ID	Target gene hits	Target gene non-hits	Background gene hits	Background gene non-hits	Target TFBS hits	Background TFBS hits	Z-score	Fisher score
CREB1	MA0018.2	196	118	7939	8122	439	16598	18.173	12.7
INSM1	MA0155.1	150	164	6078	9983	299	12524	12.173	8.328
SP1	MA0079.2	233	81	10405	5656	1475	55962	37.112	8.292
Egr1	MA0162.1	128	186	5161	10900	256	9173	19.155	7.026
HIF1A::ARNT	MA0259.1	209	105	9309	6752	761	31360	17.175	6.716
Hand1::Tcfe2a	MA0092.1	246	68	11334	4727	993	46020	10.182	6.644
STAT1	MA0137.2	129	185	5312	10749	213	8392	14.973	6.226
HLF	MA0043.1	112	202	4504	11557	185	7069	13.927	6.138
T	MA0009.1	47	267	1575	14486	53	1844	9.407	5.92
MEF2A	MA0052.1	133	181	5610	10451	243	10805	7.046	5.492
NFKB1	MA0105.1	76	238	2928	13133	122	4286	13.939	5.247
MIZF	MA0131.1	50	264	1766	14295	59	2058	9.4	5.218
IRF1	MA0050.1	123	191	5163	10898	210	8848	9.894	5.202
Mycn	MA0104.2	162	152	7105	8956	394	15412	17.094	5.175
MZF1_1-4	MA0056.1	281	33	13544	2517	3550	152130	26.686	5.138
NFATC2	MA0152.1	262	52	12449	3612	1590	73057	11.706	5.073
NFYA	MA0060.1	118	196	4981	11080	177	7924	7.247	4.791
EBF1	MA0154.1	208	106	9570	6491	707	31569	11.719	4.649
TBP	MA0108.2	198	116	9045	7016	506	25388	1.92	4.646
SRF	MA0083.1	24	290	733	15328	33	788	15.552	4.497
ZEB1	MA0103.1	284	30	13809	2252	2878	141242	5.877	4.446
Arnt::Ahr	MA0006.1	248	66	11791	4270	1323	60660	10.049	4.249
CTCF	MA0139.1	64	250	2521	13540	75	2999	9.415	4.077
REST	MA0138.2	9	305	195	15866	11	207	15.832	4.067
Myb	MA0100.1	238	76	11279	4782	1066	48494	11.153	4.045
ZNF354C	MA0130.1	286	28	13982	2079	3777	173270	17.112	4.025
Klf4	MA0039.2	240	74	11397	4664	1644	67708	28.523	3.99
REL	MA0101.1	189	125	8716	7345	568	23071	17.683	3.87
MZF1_5-13	MA0057.1	238	76	11334	4727	1443	60208	25.098	3.733
EWSR1-FLI1	MA0149.1	8	306	177	15884	8	179	10.179	3.63
Arnt	MA0004.1	136	178	6077	9984	310	11686	13.334	3.575
MAX	MA0058.1	151	163	6896	9165	282	13327	4.346	3.248
FEV	MA0156.1	257	57	12470	3591	1365	65039	7.762	3.177
USF1	MA0093.1	174	140	8120	7941	423	18953	7.365	3.004
NHLH1	MA0048.1	103	211	4568	11493	156	7225	4.41	2.942
SPIB	MA0081.1	283	31	13970	2091	2975	141176	11.411	2.889
Myc	MA0147.1	153	161	7077	8984	376	15209	14.622	2.88
RXRA::VDR	MA0074.1	13	301	401	15660	13	411	6.777	2.87
NF-kappaB	MA0061.1	148	166	6837	9224	379	14496	18.162	2.822
HNF1B	MA0153.1	76	238	3283	12778	98	4895	0.893	2.799
FOXD1	MA0031.1	232	82	11199	4862	873	47970	-5.808	2.782
Pax5	MA0014.1	28	286	1056	15005	31	1166	7.732	2.71
NFE2L2	MA0150.1	109	205	4918	11143	184	7717	9.069	2.68
AP1	MA0099.2	271	43	13364	2697	1931	94020	6.112	2.51
E2F1	MA0024.1	141	173	6558	9503	335	13666	11.889	2.503
Stat3	MA0144.1	175	139	8292	7769	436	19014	10.748	2.489
FOXO3	MA0157.1	239	75	11652	4409	1024	53917	-2.402	2.42
GABPA	MA0062.2	166	148	7864	8197	393	17086	10.905	2.358
RREB1	MA0073.1	32	282	1282	14779	38	1510	7.037	2.343
Foxa2	MA0047.2	208	106	10040	6021	596	32930	-6.347	2.331
NR4A2	MA0160.1	241	73	11800	4261	1050	52841	1.745	2.242
PPARG::RXRA	MA0065.2	112	202	5168	10893	188	8965	3.867	2.241
Ddit3::Cebpa	MA0019.1	102	212	4673	11388	169	7437	6.902	2.233
Zfx	MA0146.1	167	147	7955	8106	502	22598	10.998	2.206
RELA	MA0107.1	124	190	5794	10267	249	10317	10.675	2.139
TEAD1	MA0090.1	95	219	4349	11712	142	6591	4.115	2.139
TLX1::NFIC	MA0119.1	22	292	854	15207	24	928	5.165	2.128
PPARG	MA0066.1	3	311	62	15999	3	62	7.184	2.05
YY1	MA0095.1	279	35	13896	2165	2403	136819	-12.741	2.035
PLAG1	MA0163.1	32	282	1329	14732	40	1536	6.851	2.014

## Sheet: Table S9B
Table S9B: Transcription factor enrichment analysis (TRANSFAC)
Note: ones in bold are identified across both analyses (see table S8A)
Yes = significant transcript list, No = background transcript list
Matched promoters = the relative number of sequences per promoters in the experimental data set with at least one site for the transcription factor matrix
Matrix	Accession	P-Value	Number of sites in yes	Number of sites in no	Yes/No	Matched promoters p-value	Matched promoters in Yes	Matched promoters in No
V$CREBP1_01	M00040	8.04315e-07	0.2716	0.1526	1.7794	0.00590429	0.1327	0.0885
V$CDX2_Q5_02	M02087	0.000152969	0.2932	0.1952	1.5024	0.000278782	0.2315	0.1555
V$XBP1_01	M00251	0.000174574	1.0741	0.877	1.2247	0.0385575	0.5216	0.4702
V$NFAT1_Q4	M03555	0.000458448	0.6821	0.5379	1.2682	0.00708485	0.4691	0.3993
V$RELA_Q6	M03563	0.000967965	0.0154	0.002	7.6937	0.000946417	0.0154	0.002
V$CREB1_Q6	M03544	0.00121773	0.037	0.0123	3.0024	0.00262351	0.034	0.0119
V$MZF1_Q5	M01733	0.00162123	0.3117	0.2269	1.3741	0.00521716	0.2593	0.1983
V$MEF2_03	M00232	0.00227872	0.0154	0.0025	6.1549	0.00223179	0.0154	0.0025
V$CEBPA_Q6	M01866	0.00316722	0.0093	0.0007	13.1892	0.00314352	0.0093	0.0007
V$SRF_Q5_02	M01007	0.00455462	0.0123	0.0018	6.8388	0.00449647	0.0123	0.0018
V$RREB1_01	M00257	0.00507553	0.0463	0.0209	2.2193	0.00489606	0.0432	0.019
V$SREBP_Q6	M01168	0.00617947	0.0617	0.0321	1.9234	0.0161045	0.0556	0.0312
V$FPM315_01	M01587	0.00619687	0.0247	0.0079	3.1164	0.00482111	0.0247	0.0076
V$TATA_01	M00252	0.006294	0.0123	0.002	6.1549	0.00621687	0.0123	0.002
V$POU6F1_02	M01462	0.00636723	0.0586	0.03	1.9556	0.008329	0.0556	0.029
V$RUSH1A_02	M01107	0.00993077	0.0525	0.027	1.9449	0.0161004	0.0494	0.0266

[truncated: 2 more sheets: Table S10, Table S11]
